# Supplementary material for: 4-Tosyl-1-oxa-4-aza­spiro­[4.5]deca-6,9-dien-8-one
Source: Acta Crystallogr Sect E Struct Rep Online. 2009 Feb 28;65(Pt 3):o649. doi: 10.1107/S1600536809001524 (PMC2968445; doi:10.1107/S1600536809001524)
Supplement: Supplementary file 2 [file e-65-0o649-Isup2.hkl]

# 
# h,k,l, Fc-squared, Fo-squared, sigma(Fo-squared) and status flag 
# 
data_I 
_shelx_title ' ZHWW in p21/c' 
_shelx_refln_list_code          4 
_shelx_F_calc_maximum      106.95 
_exptl_crystal_F_000       640.00 
_reflns_d_resolution_high  0.8257 
 
loop_ 
 _symmetry_equiv_pos_as_xyz 
 'x, y, z' 
 '-x, y+1/2, -z+1/2' 
 '-x, -y, -z' 
 'x, -y-1/2, z-1/2' 
 
_cell_length_a    11.8817 
_cell_length_b    14.9733 
_cell_length_c     8.3693 
_cell_angle_alpha  90.000 
_cell_angle_beta  106.998 
_cell_angle_gamma  90.000 
 
_shelx_F_squared_multiplier     1.000 
 
loop_ 
 _refln_index_h 
 _refln_index_k 
 _refln_index_l 
 _refln_F_squared_calc 
 _refln_F_squared_meas 
 _refln_F_squared_sigma 
 _refln_observed_status 
   1   0   0      516.14      504.69      4.21 o 
   2   0   0       10.03        0.00      5.08 o 
   3   0   0       87.36      102.41      4.34 o 
   4   0   0      711.75      758.45      9.74 o 
   5   0   0      218.16      157.81      5.59 o 
   6   0   0       40.25       33.26      3.95 o 
   7   0   0       32.14       35.12      4.34 o 
   8   0   0       35.33       42.53      5.92 o 
   9   0   0       12.26        2.56      8.27 o 
  10   0   0      408.62      413.12     13.19 o 
  11   0   0     1651.79     1677.67     26.95 o 
  12   0   0        0.04        6.55     11.13 o 
  13   0   0       11.07       20.93      9.38 o 
   1   1   0     4589.41     4476.85     12.44 o 
   2   1   0      455.04      449.57      5.68 o 
   3   1   0      659.66      624.60      7.79 o 
   4   1   0     1268.50     1231.28     12.07 o 
   5   1   0       45.31       40.71      4.19 o 
   6   1   0      180.64      197.82      6.86 o 
   7   1   0      147.43      157.70      6.73 o 
   8   1   0        0.21        0.02      6.92 o 
   9   1   0       14.07       12.10      8.28 o 
  10   1   0        4.63        0.02     11.45 o 
  11   1   0      177.05      189.08     10.28 o 
  12   1   0       95.06      100.17      8.54 o 
  13   1   0       11.16       10.08     12.36 o 
   0   2   0       83.85       92.53      3.01 o 
   1   2   0     1072.24     1096.72      7.97 o 
   2   2   0    10099.69     9706.75     26.21 o 
   3   2   0      846.19      853.79      9.31 o 
   4   2   0      702.37      685.19      9.50 o 
   5   2   0       35.52       25.50      4.08 o 
   6   2   0       23.14        8.67      6.82 o 
   7   2   0        0.42        0.02      7.04 o 
   8   2   0       24.53       14.49      8.55 o 
   9   2   0       98.41      102.94      7.28 o 
  10   2   0       22.66       31.75      7.77 o 
  11   2   0        0.26       15.51     10.09 o 
  12   2   0        2.69       16.18     10.09 o 
  13   2   0       31.23       43.52      9.69 o 
   2   3   0     2528.55     2590.02     14.98 o 
   3   3   0     1481.27     1448.76     12.71 o 
   4   3   0      428.16      464.94      8.43 o 
   5   3   0      869.68      906.36     12.37 o 
   6   3   0     1261.12     1278.66     15.88 o 
   7   3   0       30.08       34.17      4.65 o 
   8   3   0        0.10        7.95      4.36 o 
   9   3   0      502.92      459.55     12.96 o 
  10   3   0      618.76      664.37     16.73 o 
  11   3   0       19.86       29.00      7.85 o 
  12   3   0       28.15       22.85     13.44 o 
  13   3   0      111.09      108.41     11.07 o 
   0   4   0       83.18       89.63      4.20 o 
   1   4   0      455.25      454.69      7.35 o 
   2   4   0       28.07       10.62      6.92 o 
   3   4   0      226.25      253.64      6.29 o 
   4   4   0      174.75      156.57      5.70 o 
   5   4   0      741.00      745.98     12.01 o 
   6   4   0     1762.50     1819.13     19.52 o 
   7   4   0       16.21       18.34      5.80 o 
   8   4   0        0.48        0.02      8.35 o 
   9   4   0      129.85      116.16      8.16 o 
  10   4   0      903.58      851.74     19.08 o 
  11   4   0        0.76        0.03     11.03 o 
  12   4   0      103.59       99.40      9.94 o 
  13   4   0        2.82        3.25     11.80 o 
   1   5   0      540.19      564.94      8.63 o 
   2   5   0      106.15      104.53      4.73 o 
   3   5   0      419.32      445.15      8.39 o 
   4   5   0     2453.55     2621.38     20.71 o 
   5   5   0       31.92       32.85      5.58 o 
   6   5   0       23.62       32.84      6.25 o 
   7   5   0       81.69       88.18      6.23 o 
   8   5   0       25.28       22.08      6.21 o 
   9   5   0        3.99        0.02     10.85 o 
  10   5   0        3.98        1.91     10.26 o 
  11   5   0        7.29        4.24     11.23 o 
  12   5   0       60.60       46.93      9.46 o 
  13   5   0       11.38        0.04     13.18 o 
   0   6   0     3252.35     3231.30     20.73 o 
   1   6   0     5276.59     5876.23     28.31 o 
   2   6   0      350.44      367.69      8.04 o 
   3   6   0      350.28      331.14      8.12 o 
   4   6   0      417.13      447.05      9.61 o 
   5   6   0      499.42      471.28     10.49 o 
   6   6   0      127.44      131.27      6.86 o 
   7   6   0      519.34      509.82     12.28 o 
   8   6   0       85.00       67.62      7.00 o 
   9   6   0        8.54       16.81      9.01 o 
  10   6   0      276.21      274.63     12.45 o 
  11   6   0      223.36      232.08     11.99 o 
  12   6   0        7.18       29.16      7.90 o 
   1   7   0        4.35        0.01      7.25 o 
   2   7   0      114.95      116.96      5.91 o 
   3   7   0      957.12      978.30     14.25 o 
   4   7   0      867.61      858.16     13.84 o 
   5   7   0      442.66      421.04     11.10 o 
   6   7   0      403.68      407.84     11.50 o 
   7   7   0       17.16        2.33      9.38 o 
   8   7   0       10.04        0.02     10.11 o 
   9   7   0        8.28        0.82      9.99 o 
  10   7   0        1.06        0.02     11.39 o 
  11   7   0       43.28       25.93     13.60 o 
  12   7   0       36.70       47.51      7.95 o 
   0   8   0      308.06      327.25      8.60 o 
   1   8   0       47.51       54.16      6.73 o 
   2   8   0      550.02      610.32     11.87 o 
   3   8   0        0.08        0.01      8.17 o 
   4   8   0      284.61      298.56      8.96 o 
   5   8   0      187.83      188.82      8.12 o 
   6   8   0      313.78      314.66     10.62 o 
   7   8   0      107.80       99.38      7.93 o 
   8   8   0       22.18        8.89      7.70 o 
   9   8   0        3.01       16.69      9.69 o 
  10   8   0       82.02       86.53      8.22 o 
  11   8   0        0.86        6.92      9.63 o 
  12   8   0       52.23       45.76      9.52 o 
   1   9   0      487.22      541.56     11.25 o 
   2   9   0      242.11      247.44      8.43 o 
   3   9   0       67.15       67.26      6.47 o 
   4   9   0      616.02      599.86     13.13 o 
   5   9   0       39.17       19.13     10.36 o 
   6   9   0      578.09      565.05     14.36 o 
   7   9   0      630.27      659.57     15.97 o 
   8   9   0      263.26      233.90     11.06 o 
   9   9   0      264.05      247.89     11.92 o 
  10   9   0      114.49      121.31     10.00 o 
  11   9   0        6.45        5.43     11.90 o 
   0  10   0     1135.38     1178.06     17.84 o 
   1  10   0        3.81        0.02      9.55 o 
   2  10   0      252.22      238.76      9.13 o 
   3  10   0        9.04        0.02     10.13 o 
   4  10   0       92.12       93.81      7.13 o 
   5  10   0     1277.01     1224.31     20.31 o 
   6  10   0      811.07      820.92     17.24 o 
   7  10   0       80.17       66.12     12.81 o 
   8  10   0        0.36        0.02     10.99 o 
   9  10   0       12.60       14.45     11.74 o 
  10  10   0        0.06        0.03     12.50 o 
  11  10   0      120.05      142.02     10.85 o 
   1  11   0       13.79       13.74     10.20 o 
   2  11   0      191.58      167.90      9.29 o 
   3  11   0      185.54      194.80      8.99 o 
   4  11   0        8.49        5.68     10.31 o 
   5  11   0      151.00      131.00      9.22 o 
   6  11   0       20.60       21.50     10.50 o 
   7  11   0        0.47       24.09      8.16 o 
   8  11   0        0.31        3.95      7.14 o 
   9  11   0        0.01        6.08     10.83 o 
  10  11   0       20.42       10.32     11.60 o 
   0  12   0      849.58      840.38     17.33 o 
   1  12   0       43.85       45.82      6.50 o 
   2  12   0      162.54      160.98      8.83 o 
   3  12   0      628.60      620.10     15.61 o 
   4  12   0      127.04      140.55      8.81 o 
   5  12   0       52.77       63.45      8.75 o 
   6  12   0       21.10       14.44     11.66 o 
   7  12   0      286.72      301.53     13.07 o 
   8  12   0       72.25       76.39     10.04 o 
   9  12   0      197.40      219.68     12.99 o 
  10  12   0       11.66        0.33     13.23 o 
   1  13   0      483.83      479.23     14.63 o 
   2  13   0      504.03      499.29     14.91 o 
   3  13   0       93.36       89.67      8.91 o 
   4  13   0      312.13      308.92     12.46 o 
   5  13   0       48.52       46.83     10.45 o 
   6  13   0       94.19      107.82      9.75 o 
   7  13   0       54.04       51.32      9.93 o 
   8  13   0       86.54       82.86     10.05 o 
   9  13   0       41.93       26.69      7.78 o 
   0  14   0       23.62       25.77      9.36 o 
   1  14   0        5.33       13.39     11.38 o 
   2  14   0        8.02        0.02     12.87 o 
   3  14   0       13.51        3.53     12.35 o 
   4  14   0       48.36       62.66      8.75 o 
   5  14   0       47.31       48.51      7.84 o 
   6  14   0        4.45        9.33     11.71 o 
   7  14   0        0.63        8.14     11.47 o 
   8  14   0        3.45       14.14     12.20 o 
   1  15   0      111.94      107.86     13.19 o 
   2  15   0       34.83       21.78     14.34 o 
   3  15   0       67.78       54.05     10.60 o 
   4  15   0      194.36      197.37     14.29 o 
   5  15   0        5.15        0.03     12.67 o 
   6  15   0      220.58      233.46     13.35 o 
   7  15   0       21.69       33.91     10.69 o 
   0  16   0       10.24       13.08     12.19 o 
   1  16   0       56.47       26.80     10.44 o 
   2  16   0       30.68       27.77      9.80 o 
   3  16   0        2.01       24.17      9.06 o 
   4  16   0        5.05        9.24     12.03 o 
   5  16   0      349.20      361.14     15.94 o 
   6  16   0      101.79       82.84     19.63 o 
   1  17   0       10.23       20.21      9.52 o 
   2  17   0        0.36        0.03     13.63 o 
   3  17   0        1.06        0.03     15.23 o 
   4  17   0        7.60       10.06     13.27 o 
   0  18   0        5.38        5.46     13.92 o 
   1  18   0        0.01        0.04     13.11 o 
 -14   1   1       47.45       77.80     13.22 o 
 -13   1   1      156.57      158.95     16.74 o 
 -12   1   1       23.74       19.07     17.26 o 
 -11   1   1      405.51      419.19     19.59 o 
 -10   1   1       87.77       83.33     10.20 o 
  -9   1   1        1.06        0.01     13.45 o 
  -8   1   1       67.57       82.91      8.04 o 
  -7   1   1      136.29      115.44      8.72 o 
  -6   1   1      353.33      360.15     12.29 o 
  -5   1   1      533.17      520.37     12.48 o 
  -4   1   1     4563.35     4312.28     30.69 o 
  -3   1   1      394.42      323.43      8.30 o 
  -1   1   1      479.42      441.12      6.86 o 
   0   1   1     5137.05     5189.68     15.06 o 
   1   1   1        7.37        0.00      5.08 o 
   2   1   1        9.58        0.28      5.94 o 
   3   1   1     1049.65     1002.83     10.58 o 
   4   1   1      803.26      792.83     10.58 o 
   5   1   1       30.43       25.07      4.62 o 
   6   1   1       14.78        0.01      6.93 o 
   7   1   1      133.85      138.40      7.14 o 
   8   1   1        5.87        0.02      8.54 o 
   9   1   1      144.82      124.56      8.09 o 
  10   1   1       86.52       90.98      8.22 o 
  11   1   1       36.71       39.96      9.10 o 
  12   1   1      144.40      156.66     10.84 o 
  13   1   1        5.94        0.03     14.70 o 
 -14   2   1      124.33      158.44     16.92 o 
 -13   2   1       15.37       22.31     18.49 o 
 -12   2   1       75.72       74.71     10.51 o 
 -11   2   1      758.26      743.02     26.47 o 
 -10   2   1      245.57      235.07     15.60 o 
  -9   2   1      750.34      693.31     21.21 o 
  -8   2   1      230.92      237.35     12.13 o 
  -7   2   1       39.86       45.57      6.86 o 
  -6   2   1      458.94      499.82     13.69 o 
  -5   2   1      785.88      856.85     16.15 o 
  -4   2   1     2094.69     2063.95     22.02 o 
  -3   2   1     3811.65     3667.35     18.66 o 
  -2   2   1      112.26       89.22      5.29 o 
   0   2   1     1723.79     1703.98     14.45 o 
   1   2   1       21.48        5.87      8.19 o 
   2   2   1    10380.10    10565.98    174.50 o 
   3   2   1     1861.20     1776.55     20.45 o 
   4   2   1      485.53      430.94     11.29 o 
   5   2   1      622.33      628.75     15.53 o 
   6   2   1      307.97      328.71     12.35 o 
   7   2   1      253.65      244.36     12.18 o 
   8   2   1       82.79       97.08      8.86 o 
   9   2   1       95.71       58.76     11.72 o 
  10   2   1      868.47      905.22     28.13 o 
  11   2   1      152.13      156.04     15.06 o 
  12   2   1      125.35      130.55     13.47 o 
  13   2   1       73.87      100.24     13.65 o 
 -13   3   1        8.89       12.91     13.65 o 
 -12   3   1        4.83        0.02     17.14 o 
 -11   3   1       34.00       21.26     15.83 o 
 -10   3   1        1.16       13.14     12.81 o 
  -9   3   1      177.84      169.36     12.66 o 
  -8   3   1       26.63        0.01     14.49 o 
  -7   3   1       32.33       41.97      6.12 o 
  -6   3   1        2.25       10.12      4.81 o 
  -5   3   1       23.66       30.43      4.85 o 
  -4   3   1      425.78      476.62     12.01 o 
  -3   3   1     4876.12     4918.84     32.48 o 
  -2   3   1      926.28     1072.64     14.00 o 
  -1   3   1     4043.01     4156.51     24.97 o 
   0   3   1       57.72       58.83      4.99 o 
   1   3   1        0.54        0.00      9.30 o 
   2   3   1      663.48      693.99     13.00 o 
   3   3   1        1.55        4.66      8.12 o 
   4   3   1      345.44      310.20     10.20 o 
   5   3   1      765.98      807.43     17.55 o 
   6   3   1       51.63       68.28      7.26 o 
   7   3   1       10.06       17.52      6.84 o 
   8   3   1        8.19        0.02     12.65 o 
   9   3   1       12.90        0.02     16.73 o 
  10   3   1      124.01      106.26     13.82 o 
  11   3   1        4.48        2.13     16.09 o 
  12   3   1        2.69       19.05     15.55 o 
  13   3   1        7.16       27.36     18.11 o 
 -13   4   1       62.79       89.66     14.03 o 
 -12   4   1      219.93      227.35     17.36 o 
 -11   4   1       29.48        5.93     18.15 o 
 -10   4   1       34.01       20.58      8.51 o 
  -9   4   1      140.31      141.39     11.38 o 
  -8   4   1      358.82      369.71     15.32 o 
  -7   4   1       74.73       75.90      7.53 o 
  -6   4   1       13.61       10.68      9.25 o 
  -5   4   1     2060.80     2145.26     26.87 o 
  -4   4   1       65.88       65.48      6.03 o 
  -3   4   1     1734.88     1646.36     20.17 o 
  -2   4   1      153.69      134.10      6.92 o 
  -1   4   1     5834.47     5895.70     23.02 o 
   0   4   1      200.57      221.64      7.73 o 
   1   4   1      122.60      100.99      6.82 o 
   2   4   1     1956.00     1859.73     21.63 o 
   3   4   1      797.29      793.86     15.63 o 
   4   4   1       14.00       31.79      5.64 o 
   5   4   1       68.04       75.45      7.14 o 
   6   4   1      487.10      508.78     16.24 o 
   7   4   1       29.59       29.55      6.01 o 
   8   4   1      234.02      248.28     14.40 o 
   9   4   1      369.83      311.62     17.61 o 
  10   4   1        0.63        0.02     15.13 o 
  11   4   1        4.34        2.90     14.92 o 
  12   4   1       76.62       94.03     13.68 o 
 -13   5   1       24.61       43.74     10.84 o 
 -12   5   1        0.51       26.44     13.82 o 
 -11   5   1       60.29       67.51      9.99 o 
 -10   5   1        1.74       15.73     12.34 o 
  -9   5   1      193.19      192.32     12.96 o 
  -8   5   1      102.75      121.67     10.74 o 
  -7   5   1      884.39      876.90     21.28 o 
  -6   5   1       12.64        0.01     10.75 o 
  -5   5   1       44.01       43.28      6.40 o 
  -4   5   1     1295.27     1379.31     21.36 o 
  -3   5   1     4545.81     4722.10     36.78 o 
  -2   5   1      521.07      398.59     10.97 o 
  -1   5   1     1965.23     2118.08     22.34 o 
   0   5   1     1079.58     1074.24     16.24 o 
   1   5   1      657.09      591.01     12.67 o 
   2   5   1     2878.49     2922.90     29.10 o 
   3   5   1      315.71      244.68      9.65 o 
   4   5   1     3770.78     3834.52     36.95 o 
   5   5   1      725.37      713.93     17.79 o 
   6   5   1      441.86      445.76     16.04 o 
   7   5   1      519.03      517.64     18.06 o 
   8   5   1      587.40      597.06     20.58 o 
   9   5   1      192.67      212.59     14.65 o 
  10   5   1       47.46       51.01      9.44 o 
  11   5   1        8.50       29.71     12.43 o 
  12   5   1       40.23       19.81     21.11 o 
 -13   6   1        0.54        0.03     17.37 o 
 -12   6   1       19.54       22.55     16.48 o 
 -11   6   1       25.94        6.30     17.70 o 
 -10   6   1      117.20       99.82     11.70 o 
  -9   6   1       40.76       26.29      7.96 o 
  -8   6   1      149.15      138.58     11.02 o 
  -7   6   1       32.71       22.28     12.84 o 
  -6   6   1       10.62       27.86      7.41 o 
  -5   6   1        1.80        0.01     10.87 o 
  -4   6   1      350.00      345.28     11.87 o 
  -3   6   1      236.62      241.89      9.77 o 
  -2   6   1       49.13       68.83      6.82 o 
  -1   6   1        8.52       17.52      9.30 o 
   0   6   1     1068.09     1147.64     18.25 o 
   1   6   1      747.29      867.74     16.46 o 
   2   6   1      932.84     1036.95     18.70 o 
   3   6   1       23.85       34.51      5.62 o 
   4   6   1      254.55      274.99     11.58 o 
   5   6   1      499.08      525.79     16.44 o 
   6   6   1        0.05       13.98      9.89 o 
   7   6   1       17.80        0.01     14.42 o 
   8   6   1        0.03        0.02     13.10 o 
   9   6   1        0.08       16.66     12.14 o 
  10   6   1       31.50       25.46     14.71 o 
  11   6   1        1.27       11.47     12.91 o 
  12   6   1        0.05        0.03     16.41 o 
 -13   7   1        0.42        0.03     18.41 o 
 -12   7   1       38.42       12.86     18.43 o 
 -11   7   1       22.48        3.64     17.42 o 
 -10   7   1        9.65        0.02     16.13 o 
  -9   7   1        0.52       21.22     11.73 o 
  -8   7   1      200.78      196.84     13.45 o 
  -7   7   1      744.17      724.57     22.44 o 
  -6   7   1      706.47      657.13     19.88 o 
  -5   7   1      563.17      613.26     17.69 o 
  -4   7   1      519.13      481.80     14.84 o 
  -3   7   1      121.70      124.61      8.28 o 
  -2   7   1     1455.85     1457.94     22.80 o 
  -1   7   1       56.60       58.41      8.00 o 
   0   7   1      131.27      133.91      7.99 o 
   1   7   1      347.36      406.70     12.76 o 
   2   7   1      100.63       82.84      7.31 o 
   3   7   1      772.78      734.80     18.02 o 
   4   7   1       50.84       47.95      6.84 o 
   5   7   1      164.28      165.55     11.78 o 
   6   7   1        2.28       17.28     11.22 o 
   7   7   1      638.07      659.97     22.02 o 
   8   7   1      747.05      725.19     23.94 o 
   9   7   1      219.92      253.24     16.10 o 
  10   7   1       47.44       58.98     11.70 o 
  11   7   1       53.43       49.35     12.21 o 
  12   7   1       12.86       51.76      9.85 o 
 -12   8   1       74.19       77.46     13.19 o 
 -11   8   1       45.20       27.25     16.69 o 
 -10   8   1        0.14        6.86     12.08 o 
  -9   8   1       39.69       19.88     17.70 o 
  -8   8   1      940.73      924.10     26.95 o 
  -7   8   1      615.58      606.96     22.31 o 
  -6   8   1      814.58      730.12     22.14 o 
  -5   8   1        0.36        0.01     12.51 o 
  -4   8   1      518.88      493.85     16.08 o 
  -3   8   1     1194.04     1239.63     23.29 o 
  -2   8   1      512.67      576.23     16.11 o 
  -1   8   1      764.59      685.38     16.85 o 
   0   8   1      284.17      373.55     13.41 o 
   1   8   1       60.71       98.50      8.42 o 
   2   8   1      677.32      659.20     18.06 o 
   3   8   1     1067.84     1129.39     24.36 o 
   4   8   1     1108.81     1140.38     24.94 o 
   5   8   1      525.31      551.95     18.35 o 
   6   8   1      111.54      116.80     11.16 o 
   7   8   1      202.73      179.83     13.97 o 
   8   8   1      472.37      482.68     20.84 o 
   9   8   1      278.37      308.68     19.16 o 
  10   8   1       62.74       71.40     12.53 o 
  11   8   1        2.65       17.24     13.26 o 
 -12   9   1       19.71       11.27     20.40 o 
 -11   9   1       53.38       43.61     11.30 o 
 -10   9   1        4.05        0.02     18.00 o 
  -9   9   1        2.72       22.31     11.99 o 
  -8   9   1      386.96      360.67     19.00 o 
  -7   9   1      128.49      118.99     12.28 o 
  -6   9   1      116.01      101.59     10.88 o 
  -5   9   1      174.58      153.51     11.05 o 
  -4   9   1       20.46        5.55     13.32 o 
  -3   9   1        1.17        3.21     10.37 o 
  -2   9   1        0.65        0.01     12.09 o 
  -1   9   1       58.99       54.32      7.22 o 
   0   9   1       11.09        3.74     12.84 o 
   1   9   1       39.78       21.37     11.03 o 
   2   9   1       59.99       69.46      7.71 o 
   3   9   1       59.48       73.09      8.11 o 
   4   9   1       39.66       31.86      8.72 o 
   5   9   1      311.54      291.15     15.88 o 
   6   9   1      615.48      600.94     22.28 o 
   7   9   1        0.71       16.60      7.37 o 
   8   9   1        2.19        0.02     17.71 o 
   9   9   1      189.16      175.91     15.52 o 
  10   9   1        3.29       17.14     15.23 o 
  11   9   1        5.15       19.65     13.86 o 
 -11  10   1        0.12        1.66     16.42 o 
 -10  10   1      100.43       85.64     12.53 o 
  -9  10   1       61.40       67.92     12.10 o 
  -8  10   1        4.09       25.51     13.68 o 
  -7  10   1       26.10        4.69     18.52 o 
  -6  10   1        0.03        0.02     13.68 o 
  -5  10   1      738.48      745.28     23.88 o 
  -4  10   1      157.87      152.94     11.13 o 
  -3  10   1      381.56      362.48     15.59 o 
  -2  10   1       63.86       72.65      8.51 o 
  -1  10   1      279.83      269.29     13.39 o 
   0  10   1       50.05       54.29      9.23 o 
   1  10   1       30.63       38.70      8.07 o 
   2  10   1      212.83      208.25     12.08 o 
   3  10   1       63.63       56.98      9.27 o 
   4  10   1      116.88      124.39     11.62 o 
   5  10   1      125.33       93.33     11.52 o 
   6  10   1      510.25      525.64     21.08 o 
   7  10   1       20.75        0.02     18.25 o 
   8  10   1       26.54       43.67     10.08 o 
   9  10   1       22.51       54.24     11.24 o 
  10  10   1       66.46       42.48     21.33 o 
 -11  11   1       66.89       53.98     23.39 o 
 -10  11   1       25.13       35.74     10.38 o 
  -9  11   1      121.59      122.40     14.53 o 
  -8  11   1      318.50      325.31     19.80 o 
  -7  11   1      178.85      181.76     14.30 o 
  -6  11   1        0.74        0.02     14.69 o 
  -5  11   1      314.85      300.55     16.45 o 
  -4  11   1       21.00       16.05     14.19 o 
  -3  11   1      558.95      549.48     21.12 o 
  -2  11   1     1936.02     1876.45     34.53 o 
  -1  11   1        0.22        0.01     14.20 o 
   0  11   1       85.69       90.79     10.22 o 
   1  11   1      124.96      130.85     10.76 o 
   2  11   1       94.51       88.87     10.06 o 
   3  11   1     1904.22     1841.95     35.46 o 
   4  11   1        9.47        0.02     16.10 o 
   5  11   1       35.07       32.61      9.17 o 
   6  11   1        0.33       11.20     14.30 o 
   7  11   1        9.31       20.83     12.76 o 
   8  11   1       10.13       16.02     14.77 o 
   9  11   1      226.42      262.60     19.99 o 
  10  11   1        1.06        0.03     16.26 o 
 -10  12   1        6.58        0.02     17.28 o 
  -9  12   1       16.87        0.02     17.09 o 
  -8  12   1        0.04        0.73     15.46 o 
  -7  12   1        0.82       10.16     15.53 o 
  -6  12   1       94.22       91.34     11.01 o 
  -5  12   1       71.83       65.28     11.35 o 
  -4  12   1       40.38       57.31     16.26 o 
  -3  12   1       62.93       54.99     17.23 o 
  -2  12   1       89.33       78.81     11.08 o 
  -1  12   1      160.46      148.73     13.73 o 
   0  12   1       34.14       32.40      9.54 o 
   1  12   1       16.29        0.01     16.29 o 
   2  12   1      282.38      277.59     16.42 o 
   3  12   1      156.82      151.29     13.62 o 
   4  12   1      335.93      328.46     18.38 o 
   5  12   1      123.84      109.60     13.29 o 
   6  12   1       30.42       25.46     16.10 o 
   7  12   1       15.85       12.94     16.98 o 
   8  12   1        2.01       17.81     15.16 o 
   9  12   1       17.32        0.02     22.24 o 
  -9  13   1       49.53       53.14     12.46 o 
  -8  13   1       29.23       14.01     18.38 o 
  -7  13   1       64.78       51.74     18.02 o 
  -6  13   1       17.32        9.46      9.70 o 
  -5  13   1       21.62        0.02     18.34 o 
  -4  13   1      606.71      595.49     24.88 o 
  -3  13   1       59.04       54.09     11.38 o 
  -2  13   1       17.18       16.89     15.29 o 
  -1  13   1      331.34      341.64     17.47 o 
   0  13   1      111.74      111.52     12.19 o 
   1  13   1      232.06      219.84     15.25 o 
   2  13   1       56.36       75.60     11.23 o 
   3  13   1        3.98        9.23     14.11 o 
   4  13   1       44.27       27.04     17.42 o 
   5  13   1       74.64       73.33     21.24 o 
   6  13   1        7.33        0.02     18.19 o 
   7  13   1       52.21       39.23     19.17 o 
   8  13   1        0.06        0.02     17.31 o 
   9  13   1       43.17       50.51     12.73 o 
  -9  14   1        5.54        0.02     20.40 o 
  -8  14   1       89.42      103.20     23.30 o 
  -7  14   1       80.46       72.84     20.62 o 
  -6  14   1      168.14      182.89     16.69 o 
  -5  14   1       70.00       56.40     11.51 o 
  -4  14   1      212.57      194.96     15.64 o 
  -3  14   1      301.55      280.30     17.92 o 
  -2  14   1       17.82        3.83     15.73 o 
  -1  14   1       33.52       28.53     10.41 o 
   0  14   1      130.29      132.21     13.58 o 
   1  14   1       53.71       58.29      9.61 o 
   2  14   1       80.88       97.76     12.09 o 
   3  14   1       28.35       48.01     10.24 o 
   4  14   1      253.30      263.77     17.30 o 
   5  14   1        0.06        0.02     14.93 o 
   6  14   1      106.91      109.61     13.55 o 
   7  14   1        1.43       13.56      8.83 o 
   8  14   1      166.08      190.48     17.64 o 
  -8  15   1       19.96       29.35     19.55 o 
  -7  15   1        0.84        0.02     21.76 o 
  -6  15   1       30.42       20.78     17.98 o 
  -5  15   1       12.91        0.02     18.14 o 
  -4  15   1       16.72       10.29     17.30 o 
  -3  15   1       12.35       30.68     14.32 o 
  -2  15   1        1.38        6.29     17.66 o 
  -1  15   1        0.09        0.02     16.02 o 
   0  15   1        0.05        0.02     17.62 o 
   1  15   1       32.46       32.04     17.70 o 
   2  15   1        4.76        9.94     14.27 o 
   3  15   1       22.99       27.76     18.01 o 
   4  15   1        6.87       15.91     16.45 o 
   5  15   1       89.13       55.45     24.67 o 
   6  15   1        1.60        0.02     17.41 o 
   7  15   1       26.07       17.61     20.27 o 
  -6  16   1       85.85       62.83     24.69 o 
  -5  16   1       27.91       32.20     19.87 o 
  -4  16   1       26.40       33.49     18.74 o 
  -3  16   1       22.25        0.02     22.14 o 
  -2  16   1       24.68       45.36     10.51 o 
  -1  16   1      116.76      104.66     15.67 o 
   0  16   1        4.93        0.02     20.35 o 
   1  16   1        1.64       15.19     15.93 o 
   2  16   1      151.89      122.49     18.00 o 
   3  16   1        0.01        2.38     16.30 o 
   4  16   1       11.58       14.76     17.16 o 
   5  16   1        3.71        3.41     18.78 o 
  -5  17   1       59.62       70.39     22.16 o 
  -4  17   1       16.85        3.45     20.68 o 
  -3  17   1        9.70        0.02     21.11 o 
  -2  17   1       57.65       91.79     13.22 o 
  -1  17   1        4.49        0.02     22.89 o 
   0  17   1      117.51      140.25     16.50 o 
   1  17   1      133.87      140.00     18.37 o 
   2  17   1        0.10       16.77     16.97 o 
   3  17   1      121.39      182.83     17.64 o 
   4  17   1       40.05       64.62     21.92 o 
  -1  18   1       18.93        8.89     23.53 o 
   0  18   1        1.84       23.52     11.58 o 
 -14   0   2      109.17      135.60     16.24 o 
 -13   0   2       13.85        7.74     17.14 o 
 -12   0   2       26.87       20.78     14.19 o 
 -11   0   2        4.08        4.93     13.19 o 
 -10   0   2     1205.69     1232.95     28.57 o 
  -9   0   2      854.19      916.81     23.04 o 
  -8   0   2        4.69        0.01     12.29 o 
  -7   0   2      138.03      145.45      9.23 o 
  -6   0   2       78.82       48.58      6.04 o 
  -5   0   2      771.47      770.74     15.59 o 
  -4   0   2      378.32      344.53      9.96 o 
  -3   0   2     1417.89     1541.24     17.67 o 
  -2   0   2      305.55      310.33      8.08 o 
  -1   0   2      845.72      869.75     11.89 o 
   0   0   2     4232.76     4204.41     26.36 o 
   2   0   2        1.52        0.00      9.11 o 
   3   0   2     1723.20     1953.58     23.35 o 
   4   0   2      447.79      495.45     13.21 o 
   5   0   2      202.97      245.64     11.29 o 
   6   0   2      232.86      219.99     12.00 o 
   7   0   2      187.27      208.72     11.96 o 
   8   0   2       66.79       70.17      9.74 o 
   9   0   2      274.60      258.47     15.23 o 
  10   0   2      133.62      160.66     14.18 o 
  11   0   2        7.88        0.02     15.59 o 
  12   0   2      408.49      435.74     23.63 o 
 -14   1   2      110.35      119.48     16.84 o 
 -13   1   2       14.75        9.32     15.57 o 
 -12   1   2      121.68      141.51     14.02 o 
 -11   1   2        0.95       19.17     10.72 o 
 -10   1   2       22.28       12.04     14.60 o 
  -9   1   2       60.30       57.11      8.63 o 
  -8   1   2      143.53      147.23     10.28 o 
  -7   1   2        2.20        0.01     11.70 o 
  -6   1   2      129.49      157.16      8.54 o 
  -5   1   2       66.98       86.60      6.55 o 
  -4   1   2       12.40       14.72      4.76 o 
  -3   1   2     2984.62     2871.50     24.00 o 
  -2   1   2      119.26      119.10      6.31 o 
  -1   1   2     7296.53     7173.19     23.40 o 
   0   1   2      105.07       92.27      6.28 o 
   1   1   2     3368.69     3478.11     26.43 o 
   2   1   2     4194.52     4136.52     22.07 o 
   3   1   2       19.81        6.62      9.58 o 
   4   1   2      545.10      548.21     14.23 o 
   5   1   2      126.17      140.39      9.08 o 
   6   1   2        6.69        0.01     10.49 o 
   7   1   2       20.60        8.72     12.23 o 
   8   1   2       97.67       75.99     11.44 o 
   9   1   2       48.48       48.43      8.94 o 
  10   1   2       86.19       75.67     11.84 o 
  11   1   2        0.01       20.93     13.54 o 
  12   1   2       62.04       78.07     14.20 o 
 -14   2   2        3.06        1.74     18.50 o 
 -13   2   2        0.42        0.02     15.25 o 
 -12   2   2       20.41       11.21     16.06 o 
 -11   2   2       12.81        0.02     17.00 o 
 -10   2   2      328.56      292.98     16.61 o 
  -9   2   2        0.06        0.01     14.38 o 
  -8   2   2       16.16       20.04     11.58 o 
  -7   2   2       25.99       47.64      6.23 o 
  -6   2   2      139.54      133.52      8.50 o 
  -5   2   2       48.36       36.89      5.84 o 
  -4   2   2     1237.55     1362.24     19.26 o 
  -3   2   2       47.98       52.53      5.00 o 
  -2   2   2      593.93      654.98     11.86 o 
  -1   2   2     5361.28     5096.61     30.12 o 
   0   2   2     1911.41     1826.37     19.09 o 
   1   2   2     3795.88     4088.06     29.50 o 
   2   2   2       78.12       68.88      6.08 o 
   3   2   2      158.46      171.96      8.27 o 
   4   2   2      975.28     1099.58     19.77 o 
   5   2   2       61.56       54.05      6.74 o 
   6   2   2       39.77       19.92     12.72 o 
   7   2   2       18.12       24.03      6.51 o 
   8   2   2      111.65       90.52     10.36 o 
   9   2   2      171.99      186.18     13.86 o 
  10   2   2      125.06      142.70     14.78 o 
  11   2   2        6.60       20.97      7.85 o 
  12   2   2       19.21       46.69     11.99 o 
 -14   3   2        7.11       14.07     14.88 o 
 -13   3   2        3.33        7.14     16.42 o 
 -12   3   2       84.24       89.56     12.63 o 
 -11   3   2        2.44        0.64     14.35 o 
 -10   3   2       72.41       95.59     10.94 o 
  -9   3   2      588.85      556.07     19.61 o 
  -8   3   2      565.01      553.30     17.52 o 
  -7   3   2       56.66       61.13      7.30 o 
  -6   3   2      733.25      712.82     17.11 o 
  -5   3   2     4356.13     4372.38     37.77 o 
  -4   3   2       21.40       18.15      9.35 o 
  -3   3   2       62.55       41.64      6.01 o 
  -2   3   2     1225.28     1204.15     16.26 o 
  -1   3   2       91.18      123.64      6.41 o 
   0   3   2     4131.55     4242.56     30.45 o 
   1   3   2     1276.81     1217.56     17.41 o 
   2   3   2      469.64      386.80     11.08 o 
   3   3   2      142.82      147.20      8.44 o 
   4   3   2      104.49       93.67      7.73 o 
   5   3   2       14.79        0.01     12.09 o 
   6   3   2     1233.90     1195.20     25.04 o 
   7   3   2      531.64      513.93     17.66 o 
   8   3   2      123.66      124.36     10.71 o 
   9   3   2      121.16      107.58     12.43 o 
  10   3   2        1.40        0.02     19.31 o 
  11   3   2      199.07      215.09     17.21 o 
  12   3   2        9.94        0.02     19.48 o 
 -13   4   2        4.01        4.03     15.40 o 
 -12   4   2       22.01       10.15     17.96 o 
 -11   4   2      422.77      408.19     19.15 o 
 -10   4   2       48.99       36.78      9.77 o 
  -9   4   2     1176.34     1131.26     27.47 o 
  -8   4   2      488.95      441.13     17.19 o 
  -7   4   2        7.76        6.79     10.63 o 
  -6   4   2      151.49      126.56      9.02 o 
  -5   4   2     2167.76     2193.24     27.67 o 
  -4   4   2      765.33      726.81     15.42 o 
  -3   4   2        3.82       12.60      8.20 o 
  -2   4   2       69.53       81.80      6.54 o 
  -1   4   2       77.02       94.16      6.12 o 
   0   4   2     1783.86     1879.10     21.24 o 
   1   4   2      694.62      684.11     13.71 o 
   2   4   2      257.54      251.87      9.58 o 
   3   4   2     1422.58     1442.10     22.57 o 
   4   4   2      237.98      280.06     11.48 o 
   5   4   2     1480.94     1392.20     26.21 o 
   6   4   2       20.01       12.18     13.25 o 
   7   4   2      434.63      469.53     17.98 o 
   8   4   2       63.22       51.07      9.30 o 
   9   4   2       31.47       31.24      9.71 o 
  10   4   2       23.97       38.80      9.38 o 
  11   4   2      173.61      188.91     16.53 o 
  12   4   2       24.95        0.02     21.05 o 
 -13   5   2        0.11       23.07     14.22 o 
 -12   5   2        8.06        0.02     18.50 o 
 -11   5   2        1.47        0.02     15.32 o 
 -10   5   2       20.13        8.37     13.29 o 
  -9   5   2        1.50        0.02     12.96 o 
  -8   5   2       34.42       41.11      7.44 o 
  -7   5   2        0.27        0.01     11.23 o 
  -6   5   2      730.20      765.34     18.52 o 
  -5   5   2     1512.31     1448.13     24.40 o 
  -4   5   2     1348.00     1501.87     22.64 o 
  -3   5   2     3669.28     3954.99     34.86 o 
  -2   5   2      135.66      164.59      7.65 o 
  -1   5   2     1322.35     1378.11     19.33 o 
   0   5   2      868.78      895.23     16.49 o 
   1   5   2      148.88      130.01      7.49 o 
   2   5   2        6.86       17.06      9.73 o 
   3   5   2       90.95       83.88      7.73 o 
   4   5   2        0.76        0.01     10.17 o 
   5   5   2     2019.59     1948.82     31.36 o 
   6   5   2      114.92      114.50      9.99 o 
   7   5   2        3.13       16.93     11.27 o 
   8   5   2       32.03       31.46      9.19 o 
   9   5   2       50.58       61.52     10.16 o 
  10   5   2       53.72       63.05     10.66 o 
  11   5   2        4.66       13.52     15.45 o 
  12   5   2       12.16        0.02     19.61 o 
 -13   6   2       75.68       56.68     23.27 o 
 -12   6   2        0.84        0.02     17.43 o 
 -11   6   2       37.08       60.50     10.96 o 
 -10   6   2      356.66      324.10     16.83 o 
  -9   6   2      245.90      243.96     15.92 o 
  -8   6   2      117.38      149.67     11.15 o 
  -7   6   2        7.93        0.01     12.77 o 
  -6   6   2     1810.75     1905.80     30.78 o 
  -5   6   2        0.54        7.56      9.18 o 
  -4   6   2     1329.48     1427.94     23.38 o 
  -3   6   2       19.38        4.20     10.71 o 
  -2   6   2     1221.19     1362.20     21.68 o 
  -1   6   2      288.42      304.99     11.03 o 
   0   6   2       11.74       26.54      5.80 o 
   1   6   2      590.18      588.64     14.90 o 
   2   6   2     4369.62     4412.22     40.63 o 
   3   6   2      773.58      849.77     19.01 o 
   4   6   2      225.18      212.45     11.30 o 
   5   6   2     1364.81     1308.91     27.08 o 
   6   6   2      195.46      177.76     11.76 o 
   7   6   2      423.89      389.88     18.31 o 
   8   6   2      158.69      146.84     12.68 o 
   9   6   2        1.15        0.02     13.62 o 
  10   6   2        9.20        4.43     16.78 o 
  11   6   2        0.89        0.03     15.95 o 
 -13   7   2       22.58       12.21     18.15 o 
 -12   7   2      151.29      131.16     14.88 o 
 -11   7   2       12.14       10.75     14.94 o 
 -10   7   2      182.03      203.36     14.29 o 
  -9   7   2       19.63        0.02     15.39 o 
  -8   7   2        2.09        0.02     12.81 o 
  -7   7   2        3.16        0.01     13.73 o 
  -6   7   2      216.11      199.24     11.79 o 
  -5   7   2      128.39      124.78     10.28 o 
  -4   7   2        0.53        8.65      9.00 o 
  -3   7   2      535.07      507.68     14.79 o 
  -2   7   2      942.82     1047.16     20.06 o 
  -1   7   2       30.26       24.55      5.97 o 
   0   7   2       15.23        0.01     11.03 o 
   1   7   2       18.73       16.47     10.63 o 
   2   7   2      977.57      936.12     20.67 o 
   3   7   2      563.52      621.18     17.24 o 
   4   7   2     1233.06     1241.01     25.37 o 
   5   7   2       17.24        9.67     13.51 o 
   6   7   2      418.32      434.23     17.72 o 
   7   7   2       39.39       24.85     15.91 o 
   8   7   2       12.16       13.76     14.02 o 
   9   7   2        0.45        9.69     11.66 o 
  10   7   2        0.26        0.02     15.95 o 
  11   7   2        0.10        4.22     13.98 o 
 -12   8   2       14.08        0.82     16.22 o 
 -11   8   2       33.42       29.87     18.89 o 
 -10   8   2        3.52       20.36     12.88 o 
  -9   8   2       14.20       17.26     13.90 o 
  -8   8   2      124.33      138.43     12.58 o 
  -7   8   2       71.43       58.85      9.43 o 
  -6   8   2      673.08      710.50     21.00 o 
  -5   8   2      604.06      600.40     18.81 o 
  -4   8   2     1667.45     1757.71     29.45 o 
  -3   8   2        4.79        0.01     10.40 o 
  -2   8   2      278.66      265.94     11.90 o 
  -1   8   2     1386.03     1508.49     25.32 o 
   0   8   2      432.00      478.78     15.07 o 
   1   8   2      511.42      519.05     16.67 o 
   2   8   2       36.83       34.25      7.37 o 
   3   8   2      151.80      178.07     11.22 o 
   4   8   2       86.64       32.57     17.24 o 
   5   8   2      524.27      506.15     18.66 o 
   6   8   2       34.57       20.98      8.57 o 
   7   8   2      137.06      117.87     11.99 o 
   8   8   2      191.64      189.86     14.76 o 
   9   8   2       26.27       25.97     10.44 o 
  10   8   2        2.52        0.02     15.43 o 
  11   8   2        1.10       12.22     13.06 o 
 -12   9   2       78.70       96.63     15.98 o 
 -11   9   2        5.70       14.06     17.43 o 
 -10   9   2       33.76       36.38     18.20 o 
  -9   9   2      130.68      128.81     14.02 o 
  -8   9   2      537.92      507.46     20.98 o 
  -7   9   2      783.83      833.59     24.28 o 
  -6   9   2      170.58      155.99     12.05 o 
  -5   9   2      467.88      478.81     17.52 o 
  -4   9   2        3.10        0.01     13.70 o 
  -3   9   2      766.89      727.79     19.86 o 
  -2   9   2        4.16        0.01     11.15 o 
  -1   9   2      126.92      118.78     10.01 o 
   0   9   2      206.95      192.38     11.27 o 
   1   9   2      451.42      449.36     16.77 o 
   2   9   2      284.07      293.00     14.33 o 
   3   9   2      188.79      202.38     12.63 o 
   4   9   2      542.04      533.77     19.07 o 
   5   9   2      163.21      148.01     13.11 o 
   6   9   2       74.13       58.49     10.13 o 
   7   9   2      151.64      128.38     12.72 o 
   8   9   2      359.51      381.98     22.08 o 
   9   9   2      120.18      140.26     14.88 o 
  10   9   2        2.78        0.02     16.86 o 
 -11  10   2       44.13       43.41     19.95 o 
 -10  10   2       28.38        0.02     20.28 o 
  -9  10   2       76.70       97.35     12.08 o 
  -8  10   2        1.28        0.02     14.89 o 
  -7  10   2      428.98      383.61     18.30 o 
  -6  10   2        6.90       10.91     14.84 o 
  -5  10   2      133.50      133.57     12.39 o 
  -4  10   2      533.80      459.71     18.77 o 
  -3  10   2        0.13        3.23     12.17 o 
  -2  10   2        8.09        0.01     12.21 o 
  -1  10   2      282.17      273.29     13.77 o 
   0  10   2        0.04       16.01     10.68 o 
   1  10   2      870.65      879.42     23.27 o 
   2  10   2        2.59        4.74     12.80 o 
   3  10   2      335.40      345.81     15.98 o 
   4  10   2      102.85      105.35     12.24 o 
   5  10   2       14.33       15.45     13.62 o 
   6  10   2       50.11       38.98     10.13 o 
   7  10   2      233.71      241.45     17.40 o 
   8  10   2       53.64       49.63     18.43 o 
   9  10   2        2.02        0.02     18.18 o 
  10  10   2        1.98        0.02     18.96 o 
 -11  11   2        5.94        0.03     16.76 o 
 -10  11   2       48.44       53.62     10.18 o 
  -9  11   2       11.75       16.14     14.88 o 
  -8  11   2       63.78       42.12     17.48 o 
  -7  11   2        4.76        0.63     15.09 o 
  -6  11   2      240.80      184.00     15.25 o 
  -5  11   2     1065.14      940.17     28.87 o 
  -4  11   2      119.47       99.16     12.91 o 
  -3  11   2      138.93      149.52     12.25 o 
  -2  11   2      313.77      301.25     15.12 o 
  -1  11   2      433.28      449.62     18.05 o 
   0  11   2       11.07       15.26     13.22 o 
   1  11   2      271.63      276.07     14.88 o 
   2  11   2        7.94        4.16     14.33 o 
   3  11   2      175.51      158.94     13.32 o 
   4  11   2      197.46      207.53     13.98 o 
   5  11   2      259.50      226.70     16.39 o 
   6  11   2      427.59      412.44     21.75 o 
   7  11   2        9.23        2.85     14.70 o 
   8  11   2       20.22       11.58     16.10 o 
   9  11   2        4.40        0.84     16.54 o 
 -10  12   2        1.29        0.02     17.07 o 
  -9  12   2       27.24       27.29     16.63 o 
  -8  12   2       68.35       90.48     11.36 o 
  -7  12   2        1.98        8.15     14.60 o 
  -6  12   2      243.59      244.65     15.83 o 
  -5  12   2      272.03      236.24     16.45 o 
  -4  12   2       17.77       16.76     14.83 o 
  -3  12   2        0.31       15.07     13.63 o 
  -2  12   2      474.91      481.41     19.70 o 
  -1  12   2      306.50      289.97     16.63 o 
   0  12   2      232.58      223.75     14.87 o 
   1  12   2      476.96      474.77     19.92 o 
   2  12   2        4.14        0.02     16.13 o 
   3  12   2       31.28       13.07     17.44 o 
   4  12   2      125.98      127.15     12.56 o 
   5  12   2       77.90       85.29     12.40 o 
   6  12   2       12.29        0.02     18.97 o 
   7  12   2        6.07       19.76     13.72 o 
   8  12   2       37.83       29.44     19.11 o 
   9  12   2       40.61       31.67     11.42 o 
 -10  13   2       52.00       61.55     13.21 o 
  -9  13   2        0.22        0.02     17.75 o 
  -8  13   2        2.04        0.02     17.44 o 
  -7  13   2       24.88       24.82     17.02 o 
  -6  13   2        1.84        0.02     18.16 o 
  -5  13   2       64.82       82.57     11.54 o 
  -4  13   2        0.08        0.02     17.31 o 
  -3  13   2       54.26       61.29     10.46 o 
  -2  13   2        5.22       19.76     15.42 o 
  -1  13   2      358.63      355.41     19.97 o 
   0  13   2      546.26      572.88     23.10 o 
   1  13   2       43.39       39.84     10.39 o 
   2  13   2      518.23      508.51     22.37 o 
   3  13   2       73.31       78.19      9.88 o 
   4  13   2       19.96       20.99     14.85 o 
   5  13   2       10.23       18.58     15.59 o 
   6  13   2       68.59       70.65     13.12 o 
   7  13   2        5.01       22.68     14.67 o 
   8  13   2       33.84       15.61     21.57 o 
  -9  14   2        8.92        9.71     17.01 o 
  -8  14   2        2.63       28.24     14.48 o 
  -7  14   2       13.38        0.02     18.53 o 
  -6  14   2        0.07        0.02     16.80 o 
  -5  14   2       31.77       31.32     18.48 o 
  -4  14   2      134.09      114.73     12.96 o 
  -3  14   2        0.20        0.02     18.13 o 
  -2  14   2       59.55       38.64     18.63 o 
  -1  14   2       12.58       23.41     16.00 o 
   0  14   2        0.15       15.64     14.63 o 
   1  14   2        3.60        0.02     18.53 o 
   2  14   2        3.00        2.03     16.22 o 
   3  14   2       41.53       30.86     17.38 o 
   4  14   2        8.69        0.02     14.38 o 
   5  14   2       43.91       12.31     18.62 o 
   6  14   2        7.83       12.20     16.96 o 
   7  14   2       10.59       12.96     17.38 o 
  -8  15   2       14.91       20.42     18.04 o 
  -7  15   2       13.20        5.89     17.40 o 
  -6  15   2       38.02        2.41     20.67 o 
  -5  15   2      116.94      123.45     14.93 o 
  -4  15   2        0.33        0.02     19.19 o 
  -3  15   2      153.42      171.77     16.69 o 
  -2  15   2       89.20       56.43     22.35 o 
  -1  15   2       14.44       10.64     19.24 o 
   0  15   2      243.99      259.65     18.15 o 
   1  15   2       63.25       62.42     14.05 o 
   2  15   2       30.19       26.52     18.58 o 
   3  15   2        0.03        0.02     17.40 o 
   4  15   2       90.53       95.02     12.82 o 
   5  15   2        1.76       17.36     14.10 o 
   6  15   2       21.91        0.87     21.84 o 
  -6  16   2       37.21       28.53     21.23 o 
  -5  16   2       29.12       41.62     12.80 o 
  -4  16   2      263.78      247.74     20.58 o 
  -3  16   2       17.00       12.61     18.59 o 
  -2  16   2       23.91       37.29     19.31 o 
  -1  16   2       37.90       11.58     21.36 o 
   0  16   2       92.21       96.08     13.48 o 
   1  16   2       16.38       25.83     17.73 o 
   2  16   2        1.49        0.02     20.03 o 
   3  16   2      114.48      112.45     15.72 o 
   4  16   2       42.07       44.30     12.31 o 
   5  16   2       59.41       69.57     14.37 o 
  -4  17   2       47.31       61.95     19.33 o 
  -3  17   2        5.14        0.02     20.35 o 
  -2  17   2       38.21       61.46     12.40 o 
  -1  17   2        0.00        0.02     18.21 o 
   0  17   2       14.50       30.53     12.42 o 
   1  17   2        9.60        0.02     20.86 o 
   2  17   2        1.48       22.47     16.98 o 
   3  17   2        2.00        1.78     18.23 o 
 -14   1   3        0.62        0.03     17.56 o 
 -13   1   3        3.63        0.02     18.58 o 
 -12   1   3       49.99       20.15     17.43 o 
 -11   1   3        1.47        0.02     14.92 o 
 -10   1   3      617.39      633.23     22.09 o 
  -9   1   3      147.16      145.70     11.75 o 
  -8   1   3      110.00      126.78      9.18 o 
  -7   1   3       24.72        6.86     11.16 o 
  -6   1   3      570.77      556.88     15.67 o 
  -5   1   3      265.98      300.02     11.16 o 
  -4   1   3     2648.97     2815.98     28.51 o 
  -3   1   3     2407.80     2215.08     24.29 o 
  -2   1   3      879.88      851.86     14.76 o 
  -1   1   3      539.69      585.84     12.52 o 
   0   1   3     3066.95     3266.82     29.42 o 
   1   1   3     1933.91     1875.41     23.80 o 
   2   1   3     1604.11     1639.98     22.98 o 
   3   1   3      220.96      214.43     10.01 o 
   4   1   3      690.20      754.92     18.30 o 
   5   1   3     1017.15     1028.11     23.38 o 
   6   1   3      249.40      240.82     13.30 o 
   7   1   3      530.56      489.12     19.18 o 
   8   1   3       74.85       74.09     10.20 o 
   9   1   3      238.42      228.08     15.94 o 
  10   1   3       47.39       59.55     10.62 o 
  11   1   3       37.66       32.54     18.01 o 
 -14   2   3        0.14        0.03     17.49 o 
 -13   2   3       84.97       65.53     19.95 o 
 -12   2   3        7.00        0.02     16.83 o 
 -11   2   3        3.41        0.02     14.88 o 
 -10   2   3      619.66      599.02     21.13 o 
  -9   2   3     1255.12     1219.11     28.07 o 
  -8   2   3       34.14       36.04      6.43 o 
  -7   2   3      909.01      835.88     20.06 o 
  -6   2   3      176.01      170.03      9.38 o 
  -5   2   3      934.04      953.03     18.15 o 
  -4   2   3      455.43      500.72     12.72 o 
  -3   2   3        1.78        0.01      8.57 o 
  -2   2   3      276.93      225.46      8.67 o 
  -1   2   3      126.49      103.05      7.22 o 
   0   2   3     1388.84     1302.09     19.15 o 
   1   2   3      108.62      118.21      7.42 o 
   2   2   3     1350.83     1333.90     21.49 o 
   3   2   3     1667.16     1705.32     26.47 o 
   4   2   3     1499.65     1358.67     24.68 o 
   5   2   3       88.03       97.57      9.13 o 
   6   2   3      237.77      245.13     13.04 o 
   7   2   3       58.27       63.24      9.81 o 
   8   2   3       96.25       91.28     10.36 o 
   9   2   3       27.57       54.11      9.27 o 
  10   2   3       33.20       35.55     10.45 o 
  11   2   3      206.59      213.10     19.30 o 
 -14   3   3       43.73       59.35     12.30 o 
 -13   3   3        0.00        7.90     12.49 o 
 -12   3   3        3.10        0.02     16.79 o 
 -11   3   3       68.34       33.20     18.74 o 
 -10   3   3      415.39      365.31     17.66 o 
  -9   3   3      184.17      165.03     12.73 o 
  -8   3   3       72.00       75.32      8.79 o 
  -7   3   3        0.04        2.00     10.56 o 
  -6   3   3      604.48      700.31     18.00 o 
  -5   3   3        3.28        0.01      9.90 o 
  -4   3   3       80.93       83.80      6.78 o 
  -3   3   3     1860.92     1933.51     23.79 o 
  -2   3   3     1213.60     1175.32     18.44 o 
  -1   3   3      150.47      151.75      8.16 o 
   0   3   3       28.12       26.46      5.37 o 
   1   3   3      977.24     1120.92     19.10 o 
   2   3   3     1166.64     1325.36     21.61 o 
   3   3   3      149.31      150.54      9.62 o 
   4   3   3      272.42      247.38     11.73 o 
   5   3   3       75.19       83.28      8.21 o 
   6   3   3      136.07      169.41     12.13 o 
   7   3   3        2.54       17.75     11.82 o 
   8   3   3      107.62      123.92     11.79 o 
   9   3   3        9.83        0.02     15.36 o 
  10   3   3        0.00        0.02     16.89 o 
  11   3   3       47.72       30.69     20.44 o 
 -14   4   3       10.12       26.66     19.47 o 
 -13   4   3       12.85        0.02     19.17 o 
 -12   4   3      104.50      102.30     12.21 o 
 -11   4   3      187.57      197.83     16.50 o 
 -10   4   3      150.42      157.19     12.74 o 
  -9   4   3        8.54       20.90      7.48 o 
  -8   4   3      403.67      419.25     15.97 o 
  -7   4   3     1433.78     1450.57     27.46 o 
  -6   4   3       66.80       73.91      7.43 o 
  -5   4   3      709.50      748.55     17.32 o 
  -4   4   3      446.60      492.47     13.57 o 
  -3   4   3      665.51      666.83     15.29 o 
  -2   4   3      353.00      335.22     11.34 o 
  -1   4   3      727.00      776.28     15.47 o 
   0   4   3      118.72      107.80      7.37 o 
   1   4   3      251.34      282.73     10.68 o 
   2   4   3       79.63       73.24      6.77 o 
   3   4   3      813.78      787.69     18.71 o 
   4   4   3      955.93      892.61     20.71 o 
   5   4   3       63.52       64.17      8.29 o 
   6   4   3      195.72      168.68     13.23 o 
   7   4   3      323.78      316.65     16.77 o 
   8   4   3      132.55      142.95     12.29 o 
   9   4   3      154.15      198.71     16.02 o 
  10   4   3       16.68       11.43     17.95 o 
  11   4   3        0.01        0.02     18.86 o 
 -13   5   3      126.55      122.64     15.10 o 
 -12   5   3       44.98       60.26     16.14 o 
 -11   5   3       29.69       37.60     15.55 o 
 -10   5   3      215.44      160.76     16.61 o 
  -9   5   3       31.94       11.42     15.10 o 
  -8   5   3      921.94      889.14     23.52 o 
  -7   5   3       67.43       64.73      8.18 o 
  -6   5   3      902.61      911.00     21.23 o 
  -5   5   3      789.03      813.48     19.16 o 
  -4   5   3      133.38      142.01      8.93 o 
  -3   5   3      230.02      202.81      9.79 o 
  -2   5   3        0.35        1.17      8.38 o 
  -1   5   3        4.81        7.86      7.63 o 
   0   5   3       18.56       26.45      5.06 o 
   1   5   3      924.47      917.51     19.00 o 
   2   5   3        0.00        1.36      9.38 o 
   3   5   3     1457.75     1452.43     25.77 o 
   4   5   3        0.06       10.79      9.61 o 
   5   5   3     1086.15     1042.83     25.09 o 
   6   5   3      216.75      207.44     13.08 o 
   7   5   3       54.08       12.01     18.19 o 
   8   5   3      227.09      218.01     15.44 o 
   9   5   3       21.87        0.02     16.71 o 
  10   5   3       10.35        4.68     17.20 o 
  11   5   3        0.10        0.03     16.94 o 
 -13   6   3        2.34        1.69     16.71 o 
 -12   6   3       25.95        0.02     18.54 o 
 -11   6   3       45.23       56.65      9.54 o 
 -10   6   3       14.32        3.14     15.82 o 
  -9   6   3       33.94       11.35     13.78 o 
  -8   6   3      134.48      123.65     10.60 o 
  -7   6   3        0.96        0.01     12.54 o 
  -6   6   3       44.19       49.54      7.61 o 
  -5   6   3      364.98      381.90     14.44 o 
  -4   6   3      115.99      107.94      7.88 o 
  -3   6   3      498.67      479.80     14.64 o 
  -2   6   3       51.89       66.55      6.70 o 
  -1   6   3      214.02      204.21      9.93 o 
   0   6   3      296.48      325.59     12.27 o 
   1   6   3       38.23       32.73      6.59 o 
   2   6   3      558.31      542.83     16.58 o 
   3   6   3       29.86       11.26     12.44 o 
   4   6   3       41.07       22.06     13.16 o 
   5   6   3       11.01       17.58      7.68 o 
   6   6   3       26.65       30.13     13.78 o 
   7   6   3       55.50       47.97     10.54 o 
   8   6   3       43.42       48.41      8.74 o 
   9   6   3        0.91        0.02     15.70 o 
  10   6   3        7.09       11.23     16.71 o 
  11   6   3        0.00        0.03     15.87 o 
 -13   7   3       59.03       56.05     12.80 o 
 -12   7   3        2.82        0.02     16.92 o 
 -11   7   3       25.18       29.54     15.96 o 
 -10   7   3      234.51      210.58     16.59 o 
  -9   7   3       57.33       57.26     10.20 o 
  -8   7   3      197.08      233.42     13.77 o 
  -7   7   3        8.00        6.42     13.37 o 
  -6   7   3     1087.99     1040.48     24.99 o 
  -5   7   3      197.10      157.85     10.52 o 
  -4   7   3        0.26        0.39     10.04 o 
  -3   7   3        0.48        0.01     10.93 o 
  -2   7   3      671.19      656.55     17.04 o 
  -1   7   3       93.91      115.03      8.09 o 
   0   7   3      106.02      101.35      8.00 o 
   1   7   3      155.60      151.51     10.18 o 
   2   7   3      234.74      244.64     12.62 o 
   3   7   3      352.06      321.25     14.37 o 
   4   7   3      243.43      224.06     12.71 o 
   5   7   3        9.79        0.02     14.04 o 
   6   7   3      105.11       39.61     19.92 o 
   7   7   3       20.58       26.14     15.01 o 
   8   7   3      300.52      373.44     19.40 o 
   9   7   3        5.39       15.83     14.12 o 
  10   7   3        1.98        0.02     17.66 o 
 -12   8   3       48.15       78.87     12.74 o 
 -11   8   3       44.55       40.65      9.93 o 
 -10   8   3       75.24       95.89     11.22 o 
  -9   8   3       33.64       50.61      9.60 o 
  -8   8   3      118.18       89.48     10.68 o 
  -7   8   3      730.88      738.01     22.67 o 
  -6   8   3      116.43       99.99     10.58 o 
  -5   8   3      327.34      300.75     14.54 o 
  -4   8   3       12.37        0.01     12.09 o 
  -3   8   3        8.77        0.01     11.96 o 
  -2   8   3      484.46      501.65     16.17 o 
  -1   8   3       11.18       10.27     10.57 o 
   0   8   3      264.24      240.52     12.49 o 
   1   8   3      114.07      125.92      9.66 o 
   2   8   3      333.62      332.01     14.45 o 
   3   8   3        2.36        0.01     13.36 o 
   4   8   3      612.76      601.12     20.18 o 
   5   8   3       99.12       96.74     11.02 o 
   6   8   3       71.42       80.43     11.15 o 
   7   8   3      158.43      146.65     13.58 o 
   8   8   3        0.02        0.02     17.42 o 
   9   8   3      129.32      148.38     14.99 o 
  10   8   3       23.13       15.43     19.14 o 
 -12   9   3       46.27       71.37     12.60 o 
 -11   9   3        9.11       26.69     13.69 o 
 -10   9   3       50.84       21.61     16.73 o 
  -9   9   3       77.24       79.38     10.24 o 
  -8   9   3      212.03      194.14     15.50 o 
  -7   9   3      448.44      414.96     18.97 o 
  -6   9   3       29.34       30.92     10.03 o 
  -5   9   3      862.12      828.74     23.65 o 
  -4   9   3      447.94      430.89     16.18 o 
  -3   9   3      133.88      139.84     10.59 o 
  -2   9   3      133.99      150.81     11.30 o 
  -1   9   3      252.17      254.26     13.11 o 
   0   9   3      258.80      253.60     13.15 o 
   1   9   3      286.04      299.92     14.10 o 
   2   9   3       26.27       10.48     14.71 o 
   3   9   3        2.90       17.84      7.02 o 
   4   9   3       75.24       63.36     10.06 o 
   5   9   3        6.22        0.02     14.90 o 
   6   9   3       89.94      113.38     11.66 o 
   7   9   3      383.76      408.24     20.76 o 
   8   9   3        0.42       16.49     12.13 o 
   9   9   3       53.86       51.64     12.15 o 
 -11  10   3       11.88        0.02     18.55 o 
 -10  10   3       13.56       16.69     15.95 o 
  -9  10   3      255.14      224.80     16.09 o 
  -8  10   3       25.33        0.02     16.12 o 
  -7  10   3        0.61        0.02     16.73 o 
  -6  10   3        0.16        7.91     12.94 o 
  -5  10   3       18.26        0.02     15.71 o 
  -4  10   3       78.26       97.24     11.53 o 
  -3  10   3      427.74      491.10     18.70 o 
  -2  10   3       55.44       50.90      8.72 o 
  -1  10   3      556.15      553.74     19.73 o 
   0  10   3       28.01       25.65      8.91 o 
   1  10   3       68.59       60.26      9.38 o 
   2  10   3      161.64      161.72     12.31 o 
   3  10   3       98.69      103.09     11.26 o 
   4  10   3       70.20       61.15     10.64 o 
   5  10   3       73.67       96.60     11.30 o 
   6  10   3        4.34       15.65      7.11 o 
   7  10   3      164.18      134.53     16.04 o 
   8  10   3        3.28        0.02     17.67 o 
   9  10   3        7.96       14.53     16.61 o 
 -11  11   3       77.62       97.25     14.55 o 
 -10  11   3       14.33       21.62     15.13 o 
  -9  11   3        2.50       10.40     12.52 o 
  -8  11   3       80.54       81.57     13.01 o 
  -7  11   3       78.51       29.79     20.84 o 
  -6  11   3       35.34       24.99     17.14 o 
  -5  11   3       42.86       46.87     10.52 o 
  -4  11   3      190.76      187.52     13.56 o 
  -3  11   3      167.52      197.94     13.43 o 
  -2  11   3      834.01      862.29     24.73 o 
  -1  11   3     1271.69     1276.01     28.83 o 
   0  11   3       19.33       28.64     14.47 o 
   1  11   3      244.84      271.66     15.60 o 
   2  11   3        0.18        0.02     14.35 o 
   3  11   3      414.03      401.06     20.62 o 
   4  11   3      314.21      298.82     18.83 o 
   5  11   3        3.44       21.35     12.69 o 
   6  11   3       14.45        0.02     16.60 o 
   7  11   3        8.42       19.99     16.78 o 
   8  11   3       28.88       33.72     11.03 o 
 -10  12   3       19.61       34.59     12.56 o 
  -9  12   3        0.60        5.52     14.49 o 
  -8  12   3        0.29        0.02     15.95 o 
  -7  12   3       50.73       28.57      9.92 o 
  -6  12   3       24.65       29.58     15.90 o 
  -5  12   3       31.26       27.38      8.57 o 
  -4  12   3       49.33       50.22     11.21 o 
  -3  12   3      153.94      146.45     13.20 o 
  -2  12   3       86.97       97.46     11.75 o 
  -1  12   3        0.93        0.02     16.97 o 
   0  12   3      290.81      299.06     17.51 o 
   1  12   3        6.26       19.56     14.55 o 
   2  12   3      107.12      106.09     10.86 o 
   3  12   3        2.48        7.03     14.17 o 
   4  12   3       65.12       71.37     10.76 o 
   5  12   3       27.29       31.42     16.81 o 
   6  12   3       43.81        0.02     21.21 o 
   7  12   3       10.21       14.67     14.53 o 
   8  12   3        2.54        0.02     20.43 o 
  -9  13   3        3.25        0.02     16.87 o 
  -8  13   3       67.71       92.89     12.74 o 
  -7  13   3        0.44        6.71     14.89 o 
  -6  13   3       74.72       74.01     10.65 o 
  -5  13   3        0.07        0.02     16.17 o 
  -4  13   3        5.40        3.93     16.13 o 
  -3  13   3      825.60      843.95     27.77 o 
  -2  13   3       90.81       96.37     11.75 o 
  -1  13   3        7.85        0.02     17.43 o 
   0  13   3      236.68      220.18     16.75 o 
   1  13   3       45.87       14.83     17.92 o 
   2  13   3      213.03      194.48     17.17 o 
   3  13   3        0.47       23.22      8.94 o 
   4  13   3        0.83        8.69     14.53 o 
   5  13   3      141.00      146.53     15.96 o 
   6  13   3        1.45        0.02     17.55 o 
   7  13   3        1.42       12.10     16.72 o 
  -8  14   3        5.71       14.33     14.28 o 
  -7  14   3       73.99       77.58     21.57 o 
  -6  14   3       25.14       19.84     17.67 o 
  -5  14   3      142.11      165.43     17.07 o 
  -4  14   3      159.67      123.15     15.20 o 
  -3  14   3      236.17      218.32     18.70 o 
  -2  14   3      559.88      560.77     25.48 o 
  -1  14   3       71.59       69.21     13.25 o 
   0  14   3      164.44      157.89     15.68 o 
   1  14   3        2.70       15.39     14.72 o 
   2  14   3       51.02       50.45     10.30 o 
   3  14   3       12.14        0.02     18.20 o 
   4  14   3       80.59       70.52     14.45 o 
   5  14   3        7.44       24.56     14.87 o 
   6  14   3       10.79       17.22      9.34 o 
  -7  15   3        2.46       36.47     10.73 o 
  -6  15   3        6.12       10.68     16.49 o 
  -5  15   3       42.43       58.74     11.96 o 
  -4  15   3       51.00       52.06     11.53 o 
  -3  15   3       14.02        3.01     18.51 o 
  -2  15   3        0.11        0.02     20.00 o 
  -1  15   3       24.80       62.26     10.63 o 
   0  15   3       89.39       75.94     14.16 o 
   1  15   3        3.21        0.02     17.00 o 
   2  15   3        3.73        3.89     18.15 o 
   3  15   3       19.10        5.63     20.28 o 
   4  15   3        6.76        2.51     18.94 o 
   5  15   3        0.00        0.02     21.31 o 
  -6  16   3       17.73        2.65     21.13 o 
  -5  16   3       61.47       64.69     13.77 o 
  -4  16   3       69.54       74.80     20.86 o 
  -3  16   3       31.12       16.31     21.26 o 
  -2  16   3       67.86       35.50     23.57 o 
  -1  16   3       35.64       13.69     20.47 o 
   0  16   3       66.67       64.67     13.78 o 
   1  16   3        3.44       11.49     17.67 o 
   2  16   3       29.11       16.79     21.88 o 
   3  16   3        5.84        4.33     17.20 o 
  -3  17   3       33.08       21.14     22.53 o 
  -2  17   3       18.00        0.02     21.86 o 
  -1  17   3       64.21       81.75     13.70 o 
   0  17   3       88.24       44.56     27.78 o 
   1  17   3      176.97      180.50     19.15 o 
 -14   0   4       44.84       31.43     12.37 o 
 -13   0   4        3.33        5.49     17.84 o 
 -12   0   4       63.67       65.32     11.27 o 
 -11   0   4        2.14        0.02     15.87 o 
 -10   0   4      577.94      580.43     21.33 o 
  -9   0   4       51.83       43.08      8.82 o 
  -8   0   4     1704.64     1716.55     30.80 o 
  -7   0   4       27.42       20.31     11.27 o 
  -6   0   4     2512.77     2388.39     32.70 o 
  -5   0   4        4.36        0.01      9.04 o 
  -4   0   4     2875.84     2829.76     32.00 o 
  -3   0   4      171.13      170.84      9.12 o 
  -2   0   4      181.53      180.04      8.73 o 
  -1   0   4      131.97      145.03      7.98 o 
   0   0   4      497.59      545.16     14.44 o 
   1   0   4    11438.39    11262.01     67.68 o 
   2   0   4     4272.69     4299.47     41.95 o 
   3   0   4       31.78       22.30     11.33 o 
   4   0   4       28.55       30.36      7.16 o 
   5   0   4      285.58      283.52     14.07 o 
   6   0   4      116.57      120.39     10.82 o 
   7   0   4      375.45      367.71     18.70 o 
   8   0   4       35.55       28.97     16.31 o 
   9   0   4        7.40       10.95     14.69 o 
  10   0   4       49.26       79.13     11.61 o 
 -14   1   4        0.16        0.03     16.96 o 
 -13   1   4      161.35      217.14     16.65 o 
 -12   1   4       12.27       17.77     12.82 o 
 -11   1   4      538.79      517.68     21.02 o 
 -10   1   4      125.01      142.84     12.42 o 
  -9   1   4        0.11        0.02     13.71 o 
  -8   1   4       57.72       63.61      8.51 o 
  -7   1   4      389.81      357.04     15.01 o 
  -6   1   4        7.12       11.27      9.65 o 
  -5   1   4       33.63       37.78      6.49 o 
  -4   1   4      526.64      602.37     15.41 o 
  -3   1   4      153.64      191.31      9.31 o 
  -2   1   4       73.24       70.25      5.80 o 
  -1   1   4      111.77       98.83      7.63 o 
   0   1   4     4364.78     4385.91     39.51 o 
   1   1   4       53.26       44.70      7.20 o 
   2   1   4      555.28      562.33     16.30 o 
   3   1   4     1064.64     1075.83     23.29 o 
   4   1   4      130.69      132.37     10.84 o 
   5   1   4      429.83      431.09     18.06 o 
   6   1   4       58.35       56.99     10.26 o 
   7   1   4        3.75        0.02     14.44 o 
   8   1   4       36.64       19.16     13.99 o 
   9   1   4       12.33       13.91     14.81 o 
  10   1   4       13.71       18.63     16.46 o 
 -14   2   4       27.44       29.20     10.42 o 
 -13   2   4        0.13       18.26     12.87 o 
 -12   2   4        6.30       20.09     13.00 o 
 -11   2   4       49.76       27.19     17.87 o 
 -10   2   4      135.19      143.81     12.75 o 
  -9   2   4      484.96      499.55     18.66 o 
  -8   2   4      249.13      258.23     13.51 o 
  -7   2   4        0.10        8.91      9.50 o 
  -6   2   4      991.78     1146.82     22.64 o 
  -5   2   4      174.50      173.75      9.88 o 
  -4   2   4      297.91      322.06     11.88 o 
  -3   2   4      659.84      666.07     15.78 o 
  -2   2   4        2.27        0.01      9.64 o 
  -1   2   4      561.37      565.52     14.74 o 
   0   2   4     2175.30     2168.51     28.53 o 
   1   2   4      252.72      244.45     10.99 o 
   2   2   4      368.40      342.07     13.13 o 
   3   2   4      717.20      792.92     20.15 o 
   4   2   4       36.93       37.52      7.60 o 
   5   2   4      156.01      175.05     12.43 o 
   6   2   4       69.35       72.72     10.17 o 
   7   2   4      112.17      110.21     11.77 o 
   8   2   4       10.00       12.67     14.89 o 
   9   2   4        2.17        0.74     13.43 o 
  10   2   4       63.99       75.83     12.56 o 
 -14   3   4        4.65        0.02     18.72 o 
 -13   3   4        7.97        4.82     17.16 o 
 -12   3   4        8.84       24.03     13.29 o 
 -11   3   4      171.05      213.13     15.55 o 
 -10   3   4        2.25        0.02     14.45 o 
  -9   3   4      900.89      833.41     24.90 o 
  -8   3   4        8.19        0.01     14.14 o 
  -7   3   4      832.93      819.85     21.25 o 
  -6   3   4       12.49       28.86      5.92 o 
  -5   3   4     2727.67     2740.96     34.24 o 
  -4   3   4      306.25      276.48     11.28 o 
  -3   3   4        2.93        8.29      8.36 o 
  -2   3   4       67.84       82.54      7.26 o 
  -1   3   4     1281.02     1368.52     22.21 o 
   0   3   4      219.14      237.46     11.09 o 
   1   3   4      770.43      764.84     18.62 o 
   2   3   4     1019.63      991.17     23.45 o 
   3   3   4      228.30      263.46     12.08 o 
   4   3   4      281.82      272.54     13.99 o 
   5   3   4      234.34      228.85     13.56 o 
   6   3   4      516.05      480.18     20.13 o 
   7   3   4      464.20      479.85     21.17 o 
   8   3   4        0.69       12.18     13.16 o 
   9   3   4       14.79       25.45     13.68 o 
  10   3   4       47.23       56.74     11.03 o 
 -13   4   4        0.12        0.02     17.36 o 
 -12   4   4       12.85       19.31     14.59 o 
 -11   4   4        2.04       21.53     12.80 o 
 -10   4   4      294.60      259.56     15.73 o 
  -9   4   4      411.80      413.45     18.56 o 
  -8   4   4      407.41      369.55     16.02 o 
  -7   4   4      218.51      208.46     12.09 o 
  -6   4   4        4.36        0.01     11.78 o 
  -5   4   4      149.59      127.25      9.80 o 
  -4   4   4      156.38      180.27      9.67 o 
  -3   4   4       40.72       55.14      6.95 o 
  -2   4   4       18.22        6.61      8.98 o 
  -1   4   4       46.90       48.88      6.50 o 
   0   4   4      107.71      107.88      8.33 o 
   1   4   4      286.52      276.60     12.18 o 
   2   4   4      439.83      448.20     15.75 o 
   3   4   4       31.45       25.39      6.86 o 
   4   4   4      607.70      586.11     19.56 o 
   5   4   4        4.12        1.54     12.89 o 
   6   4   4      572.62      543.23     20.57 o 
   7   4   4        0.96        3.13     13.78 o 
   8   4   4        6.58        8.98     13.87 o 
   9   4   4        4.05        0.02     16.88 o 
  10   4   4       39.72       53.76     13.29 o 
 -13   5   4       10.69       29.27     16.62 o 
 -12   5   4       10.94        0.02     15.47 o 
 -11   5   4      140.57      156.74     14.48 o 
 -10   5   4       23.31       36.64      8.87 o 
  -9   5   4        6.63       11.97     13.51 o 
  -8   5   4       90.94       64.06     10.06 o 
  -7   5   4       22.28       20.36     12.56 o 
  -6   5   4       46.28       46.41      7.24 o 
  -5   5   4      158.54      153.61     10.62 o 
  -4   5   4      320.08      319.82     12.86 o 
  -3   5   4     1100.93     1177.19     22.76 o 
  -2   5   4      136.42      129.11      8.77 o 
  -1   5   4      585.38      639.23     17.16 o 
   0   5   4      452.26      400.30     14.02 o 
   1   5   4      156.49      151.78      9.58 o 
   2   5   4        4.30        0.01     11.70 o 
   3   5   4       30.02       22.66     13.03 o 
   4   5   4      175.22      172.60     12.48 o 
   5   5   4       53.60       47.54      9.45 o 
   6   5   4       52.42       45.54      8.79 o 
   7   5   4       48.09       53.28     10.09 o 
   8   5   4       51.33       33.36     11.44 o 
   9   5   4        4.15        1.56     14.22 o 
  10   5   4        9.92       15.43     15.29 o 
 -13   6   4       38.99       36.16     10.02 o 
 -12   6   4      100.46      102.05     13.47 o 
 -11   6   4        2.84        0.02     15.55 o 
 -10   6   4      276.30      292.99     17.25 o 
  -9   6   4       18.33        3.56     14.96 o 
  -8   6   4      101.93       91.87     11.79 o 
  -7   6   4        0.71       14.57      6.01 o 
  -6   6   4       87.28       91.19      9.51 o 
  -5   6   4      122.88      128.56      9.55 o 
  -4   6   4      265.69      294.90     12.58 o 
  -3   6   4       18.65       29.16      6.04 o 
  -2   6   4       72.52       64.62      7.49 o 
  -1   6   4      332.05      309.32     12.87 o 
   0   6   4      639.37      652.95     18.85 o 
   1   6   4      527.90      495.16     17.37 o 
   2   6   4        6.80        0.44     11.22 o 
   3   6   4      640.40      653.48     20.49 o 
   4   6   4     1069.69     1049.78     28.41 o 
   5   6   4        0.15        0.02     13.26 o 
   6   6   4      530.89      499.20     20.84 o 
   7   6   4        0.55       15.34     14.04 o 
   8   6   4       87.90      104.69     11.88 o 
   9   6   4       19.36        8.03     18.30 o 
  10   6   4        0.03        0.03     17.83 o 
 -13   7   4       67.86       24.74     24.16 o 
 -12   7   4        0.19       15.36     13.74 o 
 -11   7   4      198.58      169.85     15.77 o 
 -10   7   4       26.89       20.31     16.17 o 
  -9   7   4       19.71       16.76     13.98 o 
  -8   7   4      102.78       77.06     10.29 o 
  -7   7   4       14.66       20.02     12.99 o 
  -6   7   4        0.73        0.02     11.88 o 
  -5   7   4      299.81      265.86     13.90 o 
  -4   7   4       79.18       92.58      9.07 o 
  -3   7   4      274.92      293.78     12.78 o 
  -2   7   4      511.50      543.74     17.31 o 
  -1   7   4      122.43      138.15      9.95 o 
   0   7   4      302.90      338.89     15.08 o 
   1   7   4       71.93       71.19      8.53 o 
   2   7   4       10.24        0.01     13.43 o 
   3   7   4      251.92      280.89     15.02 o 
   4   7   4       96.62      107.92     11.11 o 
   5   7   4      381.37      390.37     18.78 o 
   6   7   4        1.58        3.18     13.10 o 
   7   7   4      120.64      137.49     13.00 o 
   8   7   4       36.12       40.17     18.46 o 
   9   7   4        4.51        0.02     18.91 o 
 -12   8   4        2.51       22.63     15.84 o 
 -11   8   4       33.51       10.01     18.11 o 
 -10   8   4      103.67      112.46     11.75 o 
  -9   8   4      105.12       73.66     20.43 o 
  -8   8   4       26.42        9.03     15.65 o 
  -7   8   4       25.64       14.54     15.58 o 
  -6   8   4       48.43       35.61      8.45 o 
  -5   8   4       21.59       26.24      9.09 o 
  -4   8   4       94.00      108.88     10.49 o 
  -3   8   4       50.35       70.15      7.45 o 
  -2   8   4        0.62        0.45     11.81 o 
  -1   8   4        2.73        0.01     12.76 o 
   0   8   4       93.64       55.46     17.40 o 
   1   8   4      184.26      175.26     12.48 o 
   2   8   4       16.50        5.00     12.94 o 
   3   8   4       12.26       16.48     13.66 o 
   4   8   4       39.02       34.60      8.21 o 
   5   8   4        0.63        0.02     14.51 o 
   6   8   4      159.40      163.42     14.02 o 
   7   8   4       30.24       39.99     10.45 o 
   8   8   4        0.01        8.67     13.90 o 
   9   8   4       42.81       37.51     12.81 o 
 -12   9   4       94.82      130.82     19.69 o 
 -11   9   4      106.64      117.48     15.32 o 
 -10   9   4       15.83       19.30     16.19 o 
  -9   9   4       27.68       13.05     16.24 o 
  -8   9   4        0.50        0.64     13.53 o 
  -7   9   4      260.91      264.03     16.00 o 
  -6   9   4      922.01      979.22     29.35 o 
  -5   9   4       43.94       48.93      8.98 o 
  -4   9   4       16.70        0.01     16.10 o 
  -3   9   4       37.05       34.34      8.74 o 
  -2   9   4      245.61      271.68     14.27 o 
  -1   9   4        0.31        0.01     13.43 o 
   0   9   4      777.52      814.97     23.34 o 
   1   9   4        0.76        0.02     13.49 o 
   2   9   4      340.91      304.16     17.05 o 
   3   9   4       44.32       39.76     14.03 o 
   4   9   4       41.56       19.38     18.19 o 
   5   9   4      492.25      497.94     22.24 o 
   6   9   4        0.48       11.22     13.04 o 
   7   9   4       29.70       21.23     16.58 o 
   8   9   4        0.05        0.02     20.31 o 
 -11  10   4       36.70       31.14     17.99 o 
 -10  10   4       24.09       40.75     10.56 o 
  -9  10   4        5.00        0.02     18.26 o 
  -8  10   4       10.18        0.02     17.39 o 
  -7  10   4      101.97       52.71     20.51 o 
  -6  10   4      480.13      453.46     20.90 o 
  -5  10   4      240.60      240.33     14.58 o 
  -4  10   4      167.37      153.32     14.62 o 
  -3  10   4      413.87      399.42     18.07 o 
  -2  10   4       10.30        4.78     15.72 o 
  -1  10   4      388.67      396.83     18.01 o 
   0  10   4        6.99        0.02     14.96 o 
   1  10   4      118.03      113.70     10.97 o 
   2  10   4        6.25       24.83     13.21 o 
   3  10   4        8.71       18.24     14.52 o 
   4  10   4        8.63       10.32     14.80 o 
   5  10   4       13.92       11.03     16.25 o 
   6  10   4       19.77       10.36     17.40 o 
   7  10   4       28.97        2.39     19.06 o 
   8  10   4       80.48      100.62     16.08 o 
 -11  11   4        0.04        0.02     20.24 o 
 -10  11   4        0.52        6.58     15.78 o 
  -9  11   4      102.46      103.98     13.86 o 
  -8  11   4        0.74       12.24     12.19 o 
  -7  11   4       58.84       45.45     18.29 o 
  -6  11   4       55.19       43.77     11.17 o 
  -5  11   4      292.85      267.64     15.79 o 
  -4  11   4      575.79      522.04     21.36 o 
  -3  11   4      200.92      181.32     14.17 o 
  -2  11   4      400.09      410.34     18.77 o 
  -1  11   4       45.57       58.17      9.85 o 
   0  11   4      153.27      142.42     13.39 o 
   1  11   4       27.90       12.57     16.30 o 
   2  11   4      253.58      259.55     16.84 o 
   3  11   4      159.38      154.86     12.80 o 
   4  11   4       14.54       22.71     15.59 o 
   5  11   4       63.89       90.03     12.21 o 
   6  11   4       68.52       88.56     13.35 o 
   7  11   4       98.47       91.41     13.82 o 
 -10  12   4       10.22       33.80     10.05 o 
  -9  12   4        0.29        0.03     15.35 o 
  -8  12   4       66.30       81.11     11.57 o 
  -7  12   4       46.69       17.40     17.67 o 
  -6  12   4       73.36       90.73     12.84 o 
  -5  12   4      178.33      187.50     14.76 o 
  -4  12   4      164.63      185.41     16.47 o 
  -3  12   4      198.11      213.73     16.02 o 
  -2  12   4      127.02      131.45     12.52 o 
  -1  12   4      584.32      573.82     23.26 o 
   0  12   4       25.36       35.01      8.91 o 
   1  12   4      436.13      460.38     21.02 o 
   2  12   4       14.83        8.70     15.31 o 
   3  12   4       20.12       34.17      9.61 o 
   4  12   4        1.85        0.02     17.38 o 
   5  12   4        5.06        0.02     17.74 o 
   6  12   4        8.32       23.17     17.52 o 
   7  12   4        2.58       25.62     12.77 o 
  -9  13   4       14.77        6.90     18.48 o 
  -8  13   4        0.16       25.30     13.43 o 
  -7  13   4       19.08        0.02     18.95 o 
  -6  13   4       97.61      109.33     12.34 o 
  -5  13   4       32.16       25.73     17.60 o 
  -4  13   4      284.55      285.47     18.77 o 
  -3  13   4       51.81       53.57      9.98 o 
  -2  13   4      106.32      109.81     12.12 o 
  -1  13   4       96.90       89.51     12.75 o 
   0  13   4      350.89      323.10     19.71 o 
   1  13   4        0.09        0.02     16.15 o 
   2  13   4       82.31       99.16     11.58 o 
   3  13   4       29.70       17.98     19.16 o 
   4  13   4       26.97       18.06     15.95 o 
   5  13   4        2.24        0.03     16.33 o 
   6  13   4        0.00        0.03     16.19 o 
  -8  14   4        2.79        0.03     15.71 o 
  -7  14   4        2.83       11.62     17.28 o 
  -6  14   4       18.93       33.43     18.19 o 
  -5  14   4        0.13        0.02     16.75 o 
  -4  14   4       53.06       28.48     20.63 o 
  -3  14   4      105.94       94.46     13.98 o 
  -2  14   4       10.91       24.83     15.04 o 
  -1  14   4       21.21       21.21     16.01 o 
   0  14   4       33.91       34.69     11.62 o 
   1  14   4        9.47        0.02     18.27 o 
   2  14   4        7.04        0.02     18.84 o 
   3  14   4       21.88       16.06     16.26 o 
   4  14   4       34.12       73.68     12.32 o 
   5  14   4        1.78       18.50     17.86 o 
  -7  15   4        7.60        0.02     20.32 o 
  -6  15   4       67.07       71.71     21.83 o 
  -5  15   4      152.41      170.00     16.03 o 
  -4  15   4      165.46      146.21     16.69 o 
  -3  15   4       12.26        0.02     20.26 o 
  -2  15   4      239.62      281.99     20.00 o 
  -1  15   4        0.21       28.99     10.28 o 
   0  15   4       52.64       41.36     23.35 o 
   1  15   4        1.22        0.02     17.66 o 
   2  15   4       86.71      101.11     14.10 o 
   3  15   4       28.10        0.02     24.54 o 
  -5  16   4       79.01       70.19     26.04 o 
  -4  16   4       12.99        6.08     18.58 o 
  -3  16   4      131.66      146.14     16.34 o 
  -2  16   4        0.16       10.20     18.87 o 
  -1  16   4       77.34       90.57     15.02 o 
   0  16   4       26.31        0.02     24.69 o 
   1  16   4       37.07       84.87     14.14 o 
 -14   1   5       37.63       34.75     19.71 o 
 -13   1   5       10.45       32.20     10.18 o 
 -12   1   5       83.22       71.74     19.95 o 
 -11   1   5       36.27       35.67     16.38 o 
 -10   1   5      184.44      140.83     12.77 o 
  -9   1   5       92.32       82.33     11.67 o 
  -8   1   5      788.91      764.07     23.22 o 
  -7   1   5        3.51        0.47     10.86 o 
  -6   1   5      569.84      549.20     17.30 o 
  -5   1   5        9.24        4.03     10.88 o 
  -4   1   5        1.24        0.01     10.20 o 
  -3   1   5      926.89      907.37     20.41 o 
  -2   1   5      455.67      454.33     14.45 o 
  -1   1   5      555.97      610.84     17.43 o 
   0   1   5       41.57       18.20      7.10 o 
   1   1   5      347.61      325.44     14.12 o 
   2   1   5      472.40      460.66     16.73 o 
   3   1   5       48.45       58.47      7.79 o 
   4   1   5       84.61       92.40      9.40 o 
   5   1   5      124.30      137.31     11.63 o 
   6   1   5      103.66       90.78     11.93 o 
   7   1   5        6.92       10.88     14.21 o 
   8   1   5       60.11       71.31     11.56 o 
   9   1   5       30.85       16.42     19.44 o 
 -13   2   5       60.25       41.72     21.81 o 
 -12   2   5        6.31        0.02     16.89 o 
 -11   2   5       46.30       16.97     19.26 o 
 -10   2   5      143.75      154.42     13.90 o 
  -9   2   5      437.44      404.71     19.38 o 
  -8   2   5     1131.80     1084.75     27.32 o 
  -7   2   5      405.44      396.78     15.83 o 
  -6   2   5       84.41       64.65      7.88 o 
  -5   2   5      320.68      346.11     14.13 o 
  -4   2   5       15.05        6.23     10.56 o 
  -3   2   5       98.07      109.65      9.86 o 
  -2   2   5      376.93      383.15     13.55 o 
  -1   2   5       21.08       14.00     10.81 o 
   0   2   5      373.91      350.87     14.62 o 
   1   2   5       37.20       47.88      6.94 o 
   2   2   5       15.67       18.99     12.20 o 
   3   2   5     1467.52     1454.52     30.87 o 
   4   2   5       41.43       19.27     14.88 o 
   5   2   5      284.08      263.74     16.77 o 
   6   2   5       27.70       44.61      8.68 o 
   7   2   5        6.33       16.48     12.92 o 
   8   2   5       46.03       40.47     11.73 o 
   9   2   5       57.81       66.98     13.66 o 
 -13   3   5       28.89       24.84     17.56 o 
 -12   3   5       29.18       19.64     17.00 o 
 -11   3   5        0.01        5.59      8.00 o 
 -10   3   5        1.28        0.02     14.58 o 
  -9   3   5      798.31      788.41     24.84 o 
  -8   3   5       13.20        0.53     15.80 o 
  -7   3   5      148.02      148.81     10.72 o 
  -6   3   5        4.98        0.01     12.03 o 
  -5   3   5      227.50      270.24     12.80 o 
  -4   3   5        7.18       10.44      8.76 o 
  -3   3   5      125.62      139.20      9.78 o 
  -2   3   5      593.58      613.13     17.40 o 
  -1   3   5       11.08       10.94     10.24 o 
   0   3   5        2.90        1.21     10.83 o 
   1   3   5        0.07        5.52     11.01 o 
   2   3   5      586.88      600.02     19.12 o 
   3   3   5        8.71        0.98     14.19 o 
   4   3   5      115.93      111.38     11.66 o 
   5   3   5        0.00        4.07     13.94 o 
   6   3   5        6.86        0.02     16.57 o 
   7   3   5       38.69       50.80     11.79 o 
   8   3   5        7.36        0.02     18.85 o 
   9   3   5       29.63        5.86     20.11 o 
 -13   4   5       40.56       33.67     20.79 o 
 -12   4   5        0.37        0.02     15.67 o 
 -11   4   5      355.76      359.88     19.34 o 
 -10   4   5       20.44       31.59      8.40 o 
  -9   4   5        3.51        4.12     13.00 o 
  -8   4   5       64.58       70.40      9.65 o 
  -7   4   5      716.07      746.92     23.50 o 
  -6   4   5      106.35      104.17      9.54 o 
  -5   4   5        2.62        3.07      9.97 o 
  -4   4   5      300.93      299.16     13.52 o 
  -3   4   5      286.71      311.27     13.23 o 
  -2   4   5      249.24      283.75     12.30 o 
  -1   4   5      296.48      315.72     13.11 o 
   0   4   5      468.44      489.83     16.43 o 
   1   4   5       99.74       89.55      9.01 o 
   2   4   5       26.84        5.16     14.16 o 
   3   4   5      217.19      217.01     13.60 o 
   4   4   5      169.99      116.09     12.25 o 
   5   4   5      113.84      104.12     11.21 o 
   6   4   5        0.40        0.02     14.12 o 
   7   4   5       58.25       60.14     11.62 o 
   8   4   5       34.31       20.22     16.97 o 
   9   4   5       20.16       10.21     18.87 o 
 -13   5   5        4.16        8.59     17.19 o 
 -12   5   5      145.94      119.69     24.42 o 
 -11   5   5       44.64       25.25     18.18 o 
 -10   5   5       17.46       33.87      9.00 o 
  -9   5   5      181.27      195.96     14.57 o 
  -8   5   5       61.00       66.58      9.83 o 
  -7   5   5      512.63      503.35     18.97 o 
  -6   5   5      179.67      183.71     12.25 o 
  -5   5   5      107.02      109.83      9.21 o 
  -4   5   5      384.19      400.73     15.20 o 
  -3   5   5      305.06      305.40     14.37 o 
  -2   5   5       59.23       51.77     13.77 o 
  -1   5   5      525.01      504.38     17.01 o 
   0   5   5       78.30       41.87     16.22 o 
   1   5   5      157.80      157.28     11.58 o 
   2   5   5     1101.20     1137.17     27.32 o 
   3   5   5      117.45      121.91     11.56 o 
   4   5   5      516.88      560.88     21.24 o 
   5   5   5       59.45       58.96     10.19 o 
   6   5   5      231.86      241.88     15.51 o 
   7   5   5       64.03       83.60     11.74 o 
   8   5   5       22.24       14.33     18.80 o 
   9   5   5       47.34       65.99     11.67 o 
 -13   6   5        3.18       19.38     15.81 o 
 -12   6   5        6.20        2.43     15.42 o 
 -11   6   5        0.07        5.21     16.41 o 
 -10   6   5      174.81      140.69     14.56 o 
  -9   6   5        7.02       18.93     12.93 o 
  -8   6   5       55.49       55.36     10.79 o 
  -7   6   5       65.08       53.85     15.85 o 
  -6   6   5       72.37       67.27      9.92 o 
  -5   6   5      146.43      168.18     11.48 o 
  -4   6   5        8.04        0.01     13.67 o 
  -3   6   5       46.13       43.30      7.13 o 
  -2   6   5       38.13       37.81     12.76 o 
  -1   6   5      295.00      277.59     14.25 o 
   0   6   5       20.59       30.76     11.75 o 
   1   6   5       50.82       50.46      8.68 o 
   2   6   5        0.89        0.01     15.87 o 
   3   6   5       88.72       90.81     10.53 o 
   4   6   5       75.62       29.46     19.00 o 
   5   6   5       53.82       45.84     10.68 o 
   6   6   5       29.27       35.20     10.45 o 
   7   6   5       28.58       47.70     11.07 o 
   8   6   5        6.95        0.02     16.63 o 
  -2   7   5      113.07      114.27     10.48 o 
  -1   7   5     1104.04     1076.57     26.54 o 
   0   7   5        0.15        0.02     12.31 o 
   1   7   5      175.43      156.13     11.56 o 
   2   7   5      459.34      416.78     19.34 o 
   3   7   5      416.06      358.90     19.47 o 
   4   7   5      318.40      288.62     16.69 o 
   5   7   5        6.72        2.65     14.60 o 
   6   7   5        0.06       13.62     11.54 o 
   7   7   5        3.68        0.02     18.55 o 
   8   7   5        6.70       16.02     17.05 o 
 -12   8   5        0.56        0.02     19.84 o 
 -11   8   5       47.23       31.99     21.61 o 
 -10   8   5        4.23        3.71     14.73 o 
  -9   8   5        1.49        5.51     15.21 o 
  -8   8   5      111.38      112.28     13.12 o 
  -7   8   5      476.96      454.77     20.95 o 
  -6   8   5      370.93      371.43     18.52 o 
  -5   8   5       47.14       64.74      9.56 o 
  -4   8   5      128.73      109.41     12.39 o 
  -3   8   5        8.56        1.55     14.17 o 
  -2   8   5      784.94      749.51     23.70 o 
  -1   8   5       19.81        1.04     13.90 o 
   0   8   5      248.11      231.11     14.05 o 
   1   8   5        9.08        0.02     16.28 o 
   2   8   5        0.32        2.30     13.39 o 
   3   8   5      406.17      359.61     19.14 o 
   4   8   5       58.62       66.51     10.08 o 
   5   8   5      204.60      181.92     15.25 o 
   6   8   5        0.00        3.74     14.28 o 
   7   8   5       22.34       38.59     11.35 o 
   8   8   5       72.52       65.13     14.16 o 
 -11   9   5       11.58        6.66     18.42 o 
 -10   9   5       17.50       27.12     15.98 o 
  -9   9   5       85.42       91.06     12.18 o 
  -8   9   5      110.51       85.90     11.20 o 
  -7   9   5       41.42       45.40     11.01 o 
  -6   9   5      462.03      432.81     20.44 o 
  -5   9   5       38.75       16.29     14.22 o 
  -4   9   5       88.80       98.80     11.54 o 
  -3   9   5      504.42      501.75     19.88 o 
  -2   9   5       51.54       29.70     15.30 o 
  -1   9   5       83.55       88.82     12.14 o 
   0   9   5       38.80       48.60     11.19 o 
   1   9   5      300.93      280.14     16.03 o 
   2   9   5        4.98        0.02     14.29 o 
   3   9   5       26.87        0.02     18.28 o 
   4   9   5        0.30        0.02     15.39 o 
   5   9   5       14.71       29.16     14.58 o 
   6   9   5       18.12       24.23     14.85 o 
   7   9   5       24.51       24.90     11.28 o 
 -11  10   5      119.06      124.59     15.47 o 
 -10  10   5        1.67        0.02     19.34 o 
  -9  10   5       68.74       87.22     11.87 o 
  -8  10   5      123.18       90.24     23.93 o 
  -7  10   5        6.74       11.52     14.17 o 
  -6  10   5       64.93       51.81     12.05 o 
  -5  10   5        5.52        0.02     17.49 o 
  -4  10   5       43.90       32.61     17.12 o 
  -3  10   5        0.02       14.84     14.10 o 
  -2  10   5      471.77      498.60     20.39 o 
  -1  10   5       25.38       18.43     16.61 o 
   0  10   5      567.79      551.72     23.18 o 
   1  10   5       80.52       70.97     11.54 o 
   2  10   5      142.53      137.50     12.98 o 
   3  10   5      207.07      199.06     17.56 o 
   4  10   5        2.82        0.02     17.36 o 
   5  10   5        0.25        6.90     15.33 o 
   6  10   5       11.80        0.02     19.25 o 
   7  10   5        1.58        9.66     16.22 o 
 -10  11   5       52.23       57.26     19.99 o 
  -9  11   5        9.56       14.46     17.38 o 
  -8  11   5       58.07       44.76     21.97 o 
  -7  11   5      145.69      153.45     14.74 o 
  -6  11   5       31.93       34.89     10.28 o 
  -5  11   5       52.20       61.67     11.29 o 
  -4  11   5        0.12        0.02     15.75 o 
  -3  11   5      253.08      233.25     15.58 o 
  -2  11   5       14.81        8.24     13.65 o 
  -1  11   5      659.85      724.14     26.02 o 
   0  11   5       13.01       26.60     15.23 o 
   1  11   5        1.77        0.02     16.68 o 
   2  11   5       12.28       26.31     13.82 o 
   3  11   5        7.69       13.77     12.94 o 
   4  11   5      219.63      229.85     18.98 o 
   5  11   5       20.97        1.62     20.35 o 
   6  11   5        5.57       12.92     17.34 o 
  -9  12   5       11.31       31.13      9.06 o 
  -8  12   5       19.70        0.02     19.82 o 
  -7  12   5        7.11        0.02     15.04 o 
  -6  12   5        0.65        1.47     13.41 o 
  -5  12   5        4.21       12.81     14.37 o 
  -4  12   5       25.90        7.64     16.74 o 
  -3  12   5        0.90       13.00     15.29 o 
  -2  12   5      119.82      124.26     14.61 o 
  -1  12   5       42.07       54.04     12.36 o 
   0  12   5       19.18       14.61     17.75 o 
   1  12   5        0.10       24.28     13.62 o 
   2  12   5        1.16        0.02     17.75 o 
   3  12   5       44.41       77.57     12.64 o 
   4  12   5       13.60       14.57     16.36 o 
   5  12   5        0.12        4.27     14.93 o 
  -8  13   5       20.73       20.50     18.00 o 
  -7  13   5       30.26       46.77     11.42 o 
  -6  13   5       16.67        0.02     22.55 o 
  -5  13   5       58.77       53.65     12.99 o 
  -4  13   5        7.80        0.02     19.56 o 
  -3  13   5       76.46       86.02     21.65 o 
  -2  13   5      169.56      187.57     17.88 o 
  -1  13   5       40.84       13.99     20.02 o 
   0  13   5       12.77       15.68     17.20 o 
   1  13   5      110.94       97.99     13.53 o 
   2  13   5        3.87        6.31     17.44 o 
   3  13   5       19.66       28.73     16.93 o 
   4  13   5        1.92        0.02     20.41 o 
  -7  14   5       23.40       30.82     10.88 o 
  -6  14   5      137.47      173.11     15.26 o 
  -5  14   5        4.79        0.02     18.12 o 
  -4  14   5      198.83      242.77     19.60 o 
  -3  14   5        0.00        0.79     16.75 o 
  -2  14   5      178.49      190.64     17.72 o 
  -1  14   5       19.32       12.64     19.13 o 
   0  14   5       22.50       13.62     18.90 o 
   1  14   5       16.25       26.20     16.81 o 
   2  14   5        0.07        0.02     19.25 o 
   3  14   5        1.12       27.98     14.42 o 
  -5  15   5        1.66        0.02     21.65 o 
  -4  15   5        3.47        0.02     19.06 o 
  -3  15   5       57.99       86.00     13.90 o 
  -2  15   5        0.09        4.22     18.00 o 
  -1  15   5        0.04        0.02     19.91 o 
   0  15   5        3.90        0.02     18.07 o 
   1  15   5       39.20       46.75     12.33 o 
 -13   0   6       46.76       61.90     11.37 o 
 -12   0   6        1.33        0.02     15.61 o 
 -11   0   6       11.64        0.02     15.33 o 
 -10   0   6        1.36       19.11     11.95 o 
  -9   0   6      437.06      447.70     19.88 o 
  -8   0   6      247.12      288.37     16.34 o 
  -7   0   6      155.89      153.55     13.68 o 
  -6   0   6      250.15      220.88     13.08 o 
  -5   0   6      934.00      878.52     23.06 o 
  -4   0   6      103.38      124.26     10.85 o 
  -3   0   6     1043.12     1086.23     25.33 o 
  -2   0   6       14.08       21.10     11.15 o 
  -1   0   6       63.24       62.97      8.09 o 
   0   0   6       22.40       20.30     12.78 o 
   1   0   6       10.90        2.48     12.77 o 
   2   0   6     3607.01     3354.81     51.42 o 
   3   0   6       20.39        5.07     14.89 o 
   4   0   6       33.62       36.43      8.88 o 
   5   0   6       78.62       85.35     11.72 o 
   6   0   6       47.54       29.28     18.91 o 
   7   0   6      132.84      180.19     17.87 o 
   8   0   6       84.17       77.01     13.41 o 
 -13   1   6        9.18       22.95     16.06 o 
 -12   1   6       28.65       33.57     18.36 o 
 -11   1   6        0.11        0.02     15.31 o 
 -10   1   6      334.09      347.70     18.03 o 
  -9   1   6      144.64      148.80     14.70 o 
  -8   1   6        5.51        9.80      6.86 o 
  -7   1   6       15.71       10.58     13.48 o 
  -6   1   6      183.57      196.31     12.29 o 
  -5   1   6       79.80       97.50     10.55 o 
  -4   1   6      107.77      108.76      9.94 o 
  -3   1   6      176.78      191.69     12.09 o 
  -2   1   6      207.27      200.18     12.82 o 
  -1   1   6        3.45       10.09     10.58 o 
   0   1   6       49.62       49.19      8.16 o 
   1   1   6     1016.48      919.76     26.19 o 
   2   1   6       11.91       18.66      7.98 o 
   3   1   6        6.67        8.48     12.20 o 
   4   1   6       33.51       42.56      8.96 o 
   5   1   6       23.04       27.05     15.49 o 
   6   1   6      100.78      110.86     13.34 o 
   7   1   6       15.07       10.13     17.30 o 
   8   1   6        0.69        0.02     18.10 o 
 -13   2   6        0.63       12.84     13.66 o 
 -12   2   6        7.54        0.02     18.68 o 
 -11   2   6       17.56       29.97      8.71 o 
 -10   2   6        4.51        0.02     14.92 o 
  -9   2   6       29.01       22.19      8.50 o 
  -8   2   6      140.58      135.56     11.93 o 
  -7   2   6       38.87       43.02      9.42 o 
  -6   2   6       19.66        3.03     14.94 o 
  -5   2   6      393.40      374.93     16.36 o 
  -4   2   6      237.10      241.22     13.14 o 
  -3   2   6        7.42        0.01     13.09 o 
  -2   2   6      255.82      224.46     13.39 o 
  -1   2   6       20.19       11.14      7.06 o 
   0   2   6      389.31      398.14     16.88 o 
   1   2   6       57.61       75.34     10.28 o 
   2   2   6      132.50      112.72     12.04 o 
   3   2   6      184.01      152.04     13.39 o 
   4   2   6       80.14       72.96     10.74 o 
   5   2   6        1.36        8.04      8.39 o 
   6   2   6       57.38       59.18     10.69 o 
   7   2   6       46.45       40.01     12.28 o 
   8   2   6        0.32        5.98     16.37 o 
 -13   3   6        9.34        0.03     17.48 o 
 -12   3   6        4.41       29.23      8.74 o 
 -11   3   6       74.55       82.90     19.99 o 
 -10   3   6        6.25        0.02     15.05 o 
  -9   3   6       72.67       78.04     12.69 o 
  -8   3   6      412.33      411.00     19.87 o 
  -7   3   6       11.27        0.02     13.33 o 
  -6   3   6      204.44      227.14     13.21 o 
  -5   3   6       31.40       33.39      7.29 o 
  -4   3   6     1894.32     1850.32     35.19 o 
  -3   3   6       92.85       94.83      9.34 o 
  -2   3   6       94.61       95.69      9.19 o 
  -1   3   6      102.14       89.57      9.46 o 
   0   3   6        0.94        0.02     12.06 o 
   1   3   6      353.18      387.91     17.91 o 
   2   3   6      164.45      153.43     13.65 o 
   3   3   6       89.08       71.90     11.27 o 
   4   3   6        4.35       16.28     13.66 o 
   5   3   6       50.13       48.97     10.85 o 
   6   3   6       42.88       39.57     16.93 o 
   7   3   6      164.58      193.87     16.55 o 
   8   3   6      121.18      109.10     16.16 o 
 -13   4   6        0.83        0.02     21.13 o 
 -12   4   6        0.14        0.02     17.80 o 
 -11   4   6       60.94       42.41     11.26 o 
 -10   4   6       23.55       10.36     18.35 o 
  -9   4   6      107.85       87.57     11.66 o 
  -8   4   6      340.31      384.15     19.01 o 
  -7   4   6      250.45      190.33     14.12 o 
  -6   4   6        3.39       12.21     10.79 o 
  -5   4   6      166.94      150.27     12.25 o 
  -4   4   6       14.34        0.01     15.94 o 
  -3   4   6      312.30      337.42     15.15 o 
  -2   4   6      189.89      174.43     12.13 o 
  -1   4   6       86.84       95.01      9.66 o 
   0   4   6       11.59       17.79     13.39 o 
   1   4   6      157.20      152.23     12.30 o 
   2   4   6      111.83      111.03     12.64 o 
   3   4   6       38.85       29.87     16.26 o 
   4   4   6       23.14        0.02     16.44 o 
   5   4   6       53.27       67.57     11.60 o 
   6   4   6       25.39       25.41     17.90 o 
   7   4   6       55.52        4.86     22.27 o 
   8   4   6       33.12       38.74     11.11 o 
 -12   5   6        0.18        0.02     16.60 o 
 -11   5   6        3.28       22.20     13.89 o 
 -10   5   6       16.68       20.65      7.72 o 
  -9   5   6       50.49       44.85     18.52 o 
  -8   5   6       58.32       53.02     15.05 o 
  -7   5   6        4.98       13.34     11.35 o 
  -6   5   6        1.20        0.02     15.28 o 
  -5   5   6       99.35       86.46      9.91 o 
  -4   5   6        0.04        0.01     14.75 o 
  -3   5   6      221.34      226.48     13.67 o 
  -2   5   6      391.41      358.46     16.26 o 
  -1   5   6      187.31      170.28     12.43 o 
   0   5   6        1.42       13.73     11.88 o 
   1   5   6      117.97      106.02     11.00 o 
   2   5   6      288.88      259.73     15.50 o 
   3   5   6        0.21        0.02     14.17 o 
   4   5   6       20.52       25.73     14.14 o 
   5   5   6       21.35       26.99      8.91 o 
   6   5   6       23.64       50.42     10.24 o 
   7   5   6       10.44       24.01     13.58 o 
 -12   6   6      108.84       68.80     25.78 o 
 -11   6   6       40.59       74.22     10.71 o 
 -10   6   6       24.23       28.53     18.92 o 
  -9   6   6      226.29      217.71     16.69 o 
  -8   6   6       25.03       22.37     15.33 o 
  -7   6   6        0.71        0.02     14.17 o 
  -6   6   6        0.44        0.02     13.94 o 
  -5   6   6      315.60      300.00     16.36 o 
  -4   6   6        1.76        8.04     12.29 o 
  -3   6   6      744.49      740.78     23.26 o 
  -2   6   6       19.44       20.66      8.71 o 
  -1   6   6      612.32      640.12     22.86 o 
   0   6   6      276.47      296.39     16.84 o 
   1   6   6        2.92       16.07     11.74 o 
   2   6   6      316.22      297.88     18.32 o 
   3   6   6      223.18      208.47     16.29 o 
   4   6   6       41.58       33.44     18.17 o 
   5   6   6      202.63      202.32     17.28 o 
   6   6   6       32.15       45.37     11.09 o 
   7   6   6       32.24       35.68     21.53 o 
 -12   7   6       40.96        6.12     22.08 o 
 -11   7   6        1.23       10.57     17.50 o 
 -10   7   6      171.95      186.85     16.36 o 
  -9   7   6       55.02       61.44     11.08 o 
  -8   7   6       31.83        9.99     16.51 o 
  -7   7   6       25.26       32.38      7.77 o 
  -6   7   6       21.60        9.61     13.39 o 
  -5   7   6      144.56      137.40     13.34 o 
  -4   7   6      384.40      392.35     19.11 o 
  -3   7   6       90.11       82.84     11.08 o 
  -2   7   6      251.21      263.53     15.11 o 
  -1   7   6       71.44       68.48     10.31 o 
   0   7   6       26.15       38.36      8.77 o 
   1   7   6       75.42       59.56     17.22 o 
   2   7   6        4.20        5.05     14.35 o 
   3   7   6       31.91       14.66     18.52 o 
   4   7   6       37.40       24.81     19.09 o 
   5   7   6       62.92       80.14     12.32 o 
   6   7   6       61.84       62.82     12.23 o 
   7   7   6       75.63      109.63     17.28 o 
 -11   8   6        0.14        0.02     18.23 o 
 -10   8   6       86.33      102.91     12.78 o 
  -9   8   6        1.10        0.02     15.72 o 
  -8   8   6       67.40       56.41     19.33 o 
  -7   8   6       67.88       88.06     10.59 o 
  -6   8   6       91.76       57.52     19.90 o 
  -5   8   6       12.05       15.87     13.31 o 
  -4   8   6       56.08       47.66     17.16 o 
  -3   8   6       75.02       51.19     17.32 o 
  -2   8   6       40.93       53.49      9.93 o 
  -1   8   6      155.98      158.43     12.14 o 
   0   8   6       49.46       26.90     17.23 o 
   1   8   6      291.85      266.49     18.23 o 
   2   8   6       49.37       35.73     16.53 o 
   3   8   6       10.42       24.63      9.35 o 
   4   8   6       31.96       29.58     16.86 o 
   5   8   6        0.01        7.00      8.71 o 
   6   8   6        7.09       14.34     17.02 o 
 -11   9   6      100.98      125.70     15.59 o 
 -10   9   6       50.30       58.24     11.19 o 
  -9   9   6       61.12       87.62     12.87 o 
  -8   9   6        4.87        2.19     16.06 o 
  -7   9   6      133.53      117.06     13.08 o 
  -6   9   6      110.65      119.83     12.10 o 
  -5   9   6      330.61      341.96     19.54 o 
  -4   9   6      297.30      324.65     17.87 o 
  -3   9   6       17.60        6.86     16.52 o 
  -2   9   6      157.94      158.34     13.64 o 
  -1   9   6       40.80       53.62      9.11 o 
   0   9   6       35.95       49.57      9.80 o 
   1   9   6      420.50      371.37     21.35 o 
   2   9   6       48.66        8.36     19.97 o 
   3   9   6       72.09       78.98     12.76 o 
   4   9   6        1.80        0.02     18.44 o 
   5   9   6       24.13        0.02     21.08 o 
   6   9   6       89.90       93.06     15.91 o 
 -10  10   6       23.12       25.76     18.81 o 
  -9  10   6       60.10       37.28     21.07 o 
  -8  10   6       81.56      105.44     12.98 o 
  -7  10   6       46.60       26.95     12.99 o 
  -6  10   6        0.58        0.02     16.62 o 
  -5  10   6      159.70      154.07     14.94 o 
  -4  10   6       62.13       84.76     11.33 o 
  -3  10   6      249.73      261.85     17.67 o 
  -2  10   6        1.41        0.02     16.60 o 
  -1  10   6      125.52      144.19     14.40 o 
   0  10   6       70.83       93.82     12.44 o 
   1  10   6       13.29       23.34     16.02 o 
   2  10   6      107.58       88.98     22.79 o 
   3  10   6        4.34        0.02     17.19 o 
   4  10   6       60.86       93.68     14.41 o 
   5  10   6        3.44        0.02     17.96 o 
  -9  11   6        4.19        8.52     15.71 o 
  -8  11   6        1.02        0.02     18.40 o 
  -7  11   6        6.70       24.05     13.47 o 
  -6  11   6       33.99       38.59     10.40 o 
  -5  11   6       15.39        0.02     18.16 o 
  -4  11   6       11.94        0.02     18.67 o 
  -3  11   6      118.93       83.81     15.27 o 
  -2  11   6       83.51       73.85     12.22 o 
  -1  11   6       26.97        0.71     17.88 o 
   0  11   6      119.95       71.43     26.26 o 
   1  11   6       41.43       69.62     10.96 o 
   2  11   6       12.93       16.33     18.42 o 
   3  11   6       25.94       23.56     18.86 o 
   4  11   6       43.85       44.39     20.77 o 
  -8  12   6        8.07        0.03     17.50 o 
  -7  12   6       59.67       49.29     20.12 o 
  -6  12   6        3.25        0.02     19.10 o 
  -5  12   6      137.41      156.40     15.55 o 
  -4  12   6        1.78        0.02     18.95 o 
  -3  12   6        2.77        0.02     20.27 o 
  -2  12   6       40.10       27.07     18.51 o 
  -1  12   6       80.77       92.50     12.51 o 
   0  12   6      191.42      187.09     19.25 o 
   1  12   6        1.16        3.98     17.53 o 
   2  12   6      160.64      186.17     16.93 o 
   3  12   6        1.26        0.02     18.61 o 
  -7  13   6        6.44        8.71     16.75 o 
  -6  13   6       78.51      111.45     13.62 o 
  -5  13   6        5.11       10.70     18.81 o 
  -4  13   6       27.51       34.78     17.96 o 
  -3  13   6       23.27       25.66     15.26 o 
  -2  13   6        2.69       19.25     13.03 o 
  -1  13   6        4.61        8.08     17.35 o 
   0  13   6       15.87        0.02     21.87 o 
   1  13   6      118.17      111.40     15.91 o 
   2  13   6        2.71        0.02     20.37 o 
  -5  14   6        3.48        0.03     17.84 o 
  -4  14   6        0.14        8.63     17.24 o 
  -3  14   6       22.93       11.97     20.13 o 
  -2  14   6       39.26       58.45     12.33 o 
  -1  14   6       26.71        4.31     22.73 o 
   0  14   6        3.03        2.64     18.70 o 
 -12   1   7       21.38       31.74     10.10 o 
 -11   1   7        3.70        0.02     17.29 o 
 -10   1   7       38.40       28.39     11.62 o 
  -9   1   7      131.46      151.66     13.88 o 
  -8   1   7       81.97       80.61     11.15 o 
  -7   1   7      356.88      420.69     18.78 o 
  -6   1   7      216.49      178.60     13.61 o 
  -5   1   7      412.81      405.58     17.75 o 
  -4   1   7       78.05       99.28     10.40 o 
  -3   1   7       83.07       87.83     10.42 o 
  -2   1   7      516.46      460.93     19.72 o 
  -1   1   7      139.35      154.07     12.01 o 
   0   1   7      149.56      167.51     13.90 o 
   1   1   7      173.34      150.32     14.20 o 
   2   1   7        1.76       18.96     12.48 o 
   3   1   7       48.42       57.22     11.56 o 
   4   1   7       49.27       39.50     12.10 o 
   5   1   7       67.70       42.25     24.83 o 
   6   1   7       51.78       74.34     12.60 o 
   7   1   7       89.90       98.17     17.34 o 
 -12   2   7       23.14       15.13     16.98 o 
 -11   2   7        2.60       10.94     14.49 o 
 -10   2   7        3.09        9.73      7.97 o 
  -9   2   7      147.00      157.43     14.12 o 
  -8   2   7      162.34      154.59     13.47 o 
  -7   2   7      623.82      583.59     30.02 o 
  -6   2   7      513.04      580.15     21.75 o 
  -5   2   7       48.76       64.66      9.50 o 
  -4   2   7      478.74      482.83     19.83 o 
  -3   2   7       10.90       15.88     12.36 o 
  -2   2   7       27.97       21.48     13.59 o 
  -1   2   7      186.61      167.25     13.59 o 
   0   2   7      141.89      106.63     13.61 o 
   1   2   7      119.43      130.86     12.85 o 
   2   2   7       38.39       19.79     16.78 o 
   3   2   7        0.10        2.03     13.42 o 
   4   2   7      344.77      354.38     21.38 o 
   5   2   7       41.37       33.30     18.70 o 
   6   2   7       64.69       44.97     23.17 o 
 -12   3   7        1.25       17.01     14.49 o 
 -11   3   7       10.31       16.61     16.04 o 
 -10   3   7       14.37        0.02     17.46 o 
  -9   3   7       24.44       20.71      9.31 o 
  -8   3   7      115.89      106.70     12.30 o 
  -7   3   7        0.35        2.48     12.76 o 
  -6   3   7        0.01        0.02     16.00 o 
  -5   3   7        0.45        0.02     11.78 o 
  -4   3   7      206.57      197.66     14.18 o 
  -3   3   7       31.65       25.14      8.29 o 
  -2   3   7       32.42       23.01     14.54 o 
  -1   3   7        8.22        0.57     14.36 o 
   0   3   7        2.01        0.02     13.91 o 
   1   3   7       36.27       20.98     17.28 o 
   2   3   7        6.56       10.38     13.55 o 
   3   3   7       74.00       58.43     18.38 o 
   4   3   7       10.01        4.39     15.64 o 
   5   3   7        3.00        0.02     17.44 o 
   6   3   7        2.46       15.17     15.72 o 
 -12   4   7        0.57        8.64     16.62 o 
 -11   4   7       27.83       49.11     16.52 o 
 -10   4   7       83.84       48.15     21.86 o 
  -9   4   7       40.36       44.78     10.26 o 
  -8   4   7        0.10        7.33     13.84 o 
  -7   4   7        6.50        0.02     16.42 o 
  -6   4   7      527.29      580.23     23.14 o 
  -5   4   7       36.83       29.01      8.20 o 
  -4   4   7       65.84       62.32      9.98 o 
  -3   4   7      375.67      379.14     19.80 o 
  -2   4   7      111.31      124.92     11.75 o 
  -1   4   7       96.53       86.85     11.92 o 
   0   4   7       85.93       91.60     11.03 o 
   1   4   7       41.51       17.68     15.83 o 
   2   4   7        0.32        0.02     14.53 o 
   3   4   7        8.38       28.58      7.81 o 
   4   4   7       42.52       54.48     12.81 o 
   5   4   7       98.57      105.32     13.93 o 
   6   4   7       27.62       33.42     17.75 o 
 -12   5   7       49.00       74.56     13.81 o 
 -11   5   7       38.42       31.24     11.71 o 
 -10   5   7       12.76        9.25     14.86 o 
  -9   5   7        4.05        0.02     17.43 o 
  -8   5   7       20.80        4.11     16.01 o 
  -7   5   7      161.08      188.05     15.04 o 
  -6   5   7       19.07       29.40      7.81 o 
  -5   5   7      267.54      264.24     16.41 o 
  -4   5   7       12.37       13.71     13.77 o 
  -3   5   7      302.00      319.12     17.99 o 
  -2   5   7      160.92      171.85     12.80 o 
  -1   5   7       59.18       57.05      9.77 o 
   0   5   7      119.08      110.34     11.91 o 
   1   5   7        2.51       13.01     13.17 o 
   2   5   7       18.54        0.02     17.31 o 
   3   5   7      189.08      195.21     15.85 o 
   4   5   7       34.09       49.61     12.05 o 
   5   5   7       33.07       31.85     19.13 o 
   6   5   7       23.80       22.74     16.50 o 
 -11   6   7        4.19        6.75     16.20 o 
 -10   6   7        3.71        2.38     15.71 o 
  -9   6   7       61.21       36.58     19.88 o 
  -8   6   7       21.23       18.39     14.94 o 
  -7   6   7       10.84        0.02     16.77 o 
  -6   6   7       22.42        9.09     13.98 o 
  -5   6   7        5.65       25.22     13.53 o 
  -4   6   7       21.66        0.02     17.52 o 
  -3   6   7        1.60        0.02     14.72 o 
  -2   6   7        7.11        0.02     13.86 o 
  -1   6   7        6.56        0.02     16.69 o 
   0   6   7        5.05        9.73     14.87 o 
   1   6   7        7.31       25.53      7.74 o 
   2   6   7       45.73       42.27     16.37 o 
   3   6   7       10.45        0.02     20.57 o 
   4   6   7       10.19        0.02     17.54 o 
   5   6   7        0.64        1.67     14.58 o 
 -11   7   7       10.55       13.92     16.87 o 
 -10   7   7       41.73       21.27     19.46 o 
  -9   7   7        0.87       11.58     14.96 o 
  -8   7   7        4.48        5.87     14.63 o 
  -7   7   7       13.76       22.44     16.33 o 
  -6   7   7        0.22        5.41     13.48 o 
  -5   7   7      317.02      301.18     18.55 o 
  -4   7   7        5.42        0.02     14.92 o 
  -3   7   7        0.99        0.02     15.58 o 
  -2   7   7       61.85       60.74     10.98 o 
  -1   7   7       21.69        1.31     17.59 o 
   0   7   7      177.14      190.28     15.39 o 
   1   7   7        6.84        0.02     16.55 o 
   2   7   7        9.21       21.20     14.42 o 
   3   7   7       28.53       40.25     10.83 o 
   4   7   7       36.20       32.54     19.08 o 
   5   7   7       37.05       37.18     20.88 o 
 -10   8   7       46.56       28.81     16.82 o 
  -9   8   7       17.70        0.02     19.48 o 
  -8   8   7        0.03        0.02     15.02 o 
  -7   8   7        0.00        3.66     13.39 o 
  -6   8   7      356.24      374.13     21.24 o 
  -5   8   7       37.83       41.10     10.02 o 
  -4   8   7      133.50      113.68     21.80 o 
  -3   8   7        6.23        6.72     14.42 o 
  -2   8   7        0.22        3.38     13.43 o 
  -1   8   7      367.62      329.46     21.09 o 
   0   8   7        3.22        0.02     16.61 o 
   1   8   7      137.46      148.77     15.71 o 
   2   8   7        0.28        0.02     17.24 o 
   3   8   7        4.68        0.02     23.06 o 
   4   8   7       68.90       50.97     12.40 o 
 -10   9   7        0.66        0.02     18.96 o 
  -9   9   7        9.00        0.02     17.56 o 
  -8   9   7        0.59        0.02     17.12 o 
  -7   9   7       33.89       15.31     19.06 o 
  -6   9   7       23.26       31.84     15.94 o 
  -5   9   7       99.18      105.24     12.83 o 
  -4   9   7       46.26       52.87     10.68 o 
  -3   9   7       10.84        7.07     17.03 o 
  -2   9   7       82.18       81.88     11.92 o 
  -1   9   7       13.26       23.75     16.77 o 
   0   9   7        0.59        0.02     16.94 o 
   1   9   7        0.00       10.71     15.93 o 
   2   9   7        0.11       11.14     14.10 o 
   3   9   7        5.72        5.00     16.57 o 
   4   9   7        8.14       14.91     18.33 o 
  -9  10   7        0.03        0.02     20.99 o 
  -8  10   7       70.23       43.42     22.28 o 
  -7  10   7       27.14       21.69     17.55 o 
  -6  10   7        0.07        0.02     17.28 o 
  -5  10   7       73.22       92.27     13.42 o 
  -4  10   7        0.88        0.02     18.38 o 
  -3  10   7       40.50       15.65     21.49 o 
  -2  10   7       65.86       64.31     12.83 o 
  -1  10   7      128.36      117.17     14.63 o 
   0  10   7        6.46        0.02     18.30 o 
   1  10   7      104.08       73.83     16.13 o 
   2  10   7       18.40       31.66     15.98 o 
   3  10   7       40.53       30.38     11.95 o 
  -8  11   7        1.41       17.52     15.67 o 
  -7  11   7       86.72       99.08     15.58 o 
  -6  11   7       24.10       27.07     17.45 o 
  -5  11   7       40.87       34.50     19.86 o 
  -4  11   7        9.88        0.02     19.30 o 
  -3  11   7        0.95        4.72     15.67 o 
  -2  11   7       91.74      101.11     14.59 o 
  -1  11   7       17.40       30.38     18.71 o 
   0  11   7      301.12      311.09     23.55 o 
   1  11   7        0.88        0.02     21.56 o 
   2  11   7       44.78       60.42     13.74 o 
  -6  12   7        1.16        0.02     18.11 o 
  -5  12   7        2.22        0.02     19.38 o 
  -4  12   7        6.55        0.02     18.29 o 
  -3  12   7        1.98        2.50     17.12 o 
  -2  12   7        6.33       27.56     15.91 o 
  -1  12   7       31.81       27.88     19.13 o 
   0  12   7        4.01        0.02     18.26 o 
   1  12   7        8.95       30.26     15.51 o 
  -4  13   7       19.22       11.51     18.43 o 
  -3  13   7        0.94       30.86     16.14 o 
  -2  13   7      120.07      116.57     20.90 o 
 -11   0   8        2.39       14.36     16.40 o 
 -10   0   8        6.24       20.68     12.97 o 
  -9   0   8        6.21       19.33     11.87 o 
  -8   0   8      389.02      328.97     19.72 o 
  -7   0   8      514.15      565.48     24.82 o 
  -6   0   8      155.67      150.72     13.23 o 
  -5   0   8       28.54       43.49      8.71 o 
  -4   0   8      208.89      205.18     16.03 o 
  -3   0   8      137.92      151.44     13.02 o 
  -2   0   8      123.70       99.37     20.03 o 
  -1   0   8      107.40       58.93     14.20 o 
   0   0   8        0.14        0.02     16.21 o 
   1   0   8      115.36      116.09     14.41 o 
   2   0   8       64.84       77.92     13.50 o 
   3   0   8      550.77      543.51     26.21 o 
   4   0   8       26.69       48.71     11.84 o 
   5   0   8        9.48        0.02     22.34 o 
 -11   1   8        0.10       12.70     15.03 o 
 -10   1   8        9.12        1.59     16.38 o 
  -9   1   8       68.11       65.10     10.60 o 
  -8   1   8       19.56       22.98     17.63 o 
  -7   1   8       25.47       25.97     10.09 o 
  -6   1   8       25.06        0.02     17.47 o 
  -5   1   8       72.42       38.40     18.85 o 
  -4   1   8        0.66       12.21     12.51 o 
  -3   1   8        5.43        7.05     14.21 o 
  -2   1   8       95.33      103.31     11.93 o 
  -1   1   8       41.48       27.05     15.06 o 
   0   1   8       25.56       23.95     15.07 o 
   1   1   8      113.64       23.48     23.73 o 
   2   1   8       80.70       37.27     21.86 o 
   3   1   8        9.02        0.02     18.42 o 
   4   1   8       18.86        5.84     22.00 o 
   5   1   8        0.20        0.03     18.52 o 
 -11   2   8        1.64        0.02     18.03 o 
 -10   2   8        0.67       15.25     12.15 o 
  -9   2   8       67.90       60.80     20.67 o 
  -8   2   8        8.55        0.02     16.56 o 
  -7   2   8       79.36       73.76     13.11 o 
  -6   2   8       73.24       97.61     11.32 o 
  -5   2   8       71.00       47.95     18.50 o 
  -4   2   8      161.34      132.29     21.55 o 
  -3   2   8       20.68        0.02     15.83 o 
  -2   2   8        7.18        0.02     14.14 o 
  -1   2   8        9.70        8.66     15.66 o 
   0   2   8        8.15       14.49     13.47 o 
   1   2   8       36.45        7.18     18.98 o 
   2   2   8        0.04        0.02     17.51 o 
   3   2   8       31.05       10.29     19.12 o 
   4   2   8       47.05       59.57     19.15 o 
 -11   3   8        1.79       15.51     14.62 o 
 -10   3   8       45.58       71.51     18.85 o 
  -9   3   8        1.22       10.78     14.89 o 
  -8   3   8      144.03      146.53     15.59 o 
  -7   3   8      181.06      144.46     24.67 o 
  -6   3   8       96.47      102.45     13.44 o 
  -5   3   8       96.24      126.68     13.99 o 
  -4   3   8      110.83      142.27     12.85 o 
  -3   3   8      422.17      395.61     21.38 o 
  -2   3   8       52.55       31.16     16.86 o 
  -1   3   8       17.28       27.70     14.51 o 
   0   3   8        4.24        0.02     14.83 o 
   1   3   8        6.66        8.73     14.03 o 
   2   3   8       43.56       48.72     19.17 o 
   3   3   8       62.11       58.02     13.98 o 
   4   3   8       31.55       36.51     18.26 o 
 -11   4   8        3.06        7.88     14.61 o 
 -10   4   8       13.55        0.02     19.09 o 
  -9   4   8        5.50        0.02     19.57 o 
  -8   4   8        0.61        0.02     17.01 o 
  -7   4   8       70.74       64.52     11.33 o 
  -6   4   8       64.10       68.27     12.51 o 
  -5   4   8       10.37       23.83     11.89 o 
  -4   4   8      111.07      107.31     12.66 o 
  -3   4   8        7.57       18.13     14.66 o 
  -2   4   8      187.78      186.70     15.61 o 
  -1   4   8       15.80       20.01     14.13 o 
   0   4   8       31.27       14.38      9.50 o 
   1   4   8       17.22       22.98     16.76 o 
   2   4   8       28.55       11.62     19.22 o 
   3   4   8       33.92       41.59     17.70 o 
   4   4   8        2.91        0.02     18.03 o 
 -10   5   8       12.09       25.31     14.61 o 
  -9   5   8       14.57       28.05     16.52 o 
  -8   5   8       27.43       22.97     18.27 o 
  -7   5   8        8.03       13.99     14.89 o 
  -6   5   8       27.54       12.14     16.39 o 
  -5   5   8        0.30        6.98     12.88 o 
  -4   5   8        2.35       17.95     13.56 o 
  -3   5   8        2.08        0.02     16.71 o 
  -2   5   8       24.50       29.88     15.43 o 
  -1   5   8        4.29        0.02     15.39 o 
   0   5   8       29.19        0.02     20.14 o 
   1   5   8        0.06        8.36     13.39 o 
   2   5   8        0.76        0.02     19.07 o 
   3   5   8       15.64        5.84     18.39 o 
   4   5   8        7.36        0.02     20.15 o 
 -10   6   8        7.05       10.38     18.58 o 
  -9   6   8       17.32        4.11     19.72 o 
  -8   6   8       61.62       66.10     18.69 o 
  -7   6   8       32.09       18.19     18.47 o 
  -6   6   8        6.64        5.15     15.73 o 
  -5   6   8       37.11       54.70     10.52 o 
  -4   6   8      171.07      197.44     15.43 o 
  -3   6   8       72.31       76.12     20.08 o 
  -2   6   8      210.61      201.50     17.49 o 
  -1   6   8        5.49        4.38     16.09 o 
   0   6   8      192.03      206.42     18.30 o 
   1   6   8       72.00       65.45     13.73 o 
   2   6   8        1.15        0.81     15.48 o 
   3   6   8       58.61       75.51     12.20 o 
  -9   7   8        6.97       11.03     16.38 o 
  -8   7   8       13.14        1.63     18.92 o 
  -7   7   8        6.10        0.02     17.49 o 
  -6   7   8        4.04        5.33     14.60 o 
  -5   7   8       12.12        8.96     15.51 o 
  -4   7   8       71.05       88.06     12.92 o 
  -3   7   8      166.75      172.68     15.51 o 
  -2   7   8       18.09       21.54     16.26 o 
  -1   7   8      173.75      170.63     16.18 o 
   0   7   8       49.76       50.76     19.68 o 
   1   7   8       11.77       28.26     14.78 o 
   2   7   8        3.42        0.02     19.48 o 
   3   7   8       11.20       24.09     11.72 o 
  -9   8   8       35.59       42.09     18.35 o 
  -8   8   8        1.25        0.02     17.45 o 
  -7   8   8       23.79        6.51     19.03 o 
  -6   8   8        0.36        0.02     18.69 o 
  -5   8   8        4.49        8.54     16.12 o 
  -4   8   8        1.49       10.75     14.25 o 
  -3   8   8        0.85       19.17     15.63 o 
  -2   8   8       10.38        9.27     17.14 o 
  -1   8   8        3.21        0.02     18.15 o 
   0   8   8        9.49        0.02     20.58 o 
   1   8   8       18.37        0.02     19.97 o 
   2   8   8       16.85       29.62      9.97 o 
  -8   9   8       37.04       49.88     21.38 o 
  -7   9   8        0.10       23.70     13.06 o 
  -6   9   8      159.48      169.93     17.25 o 
  -5   9   8       63.30       76.69     12.29 o 
  -4   9   8        8.77       18.44     14.41 o 
  -3   9   8      103.64      115.77     15.28 o 
  -2   9   8        4.88        8.87     17.30 o 
  -1   9   8       95.04       92.48     13.54 o 
   0   9   8        9.56       10.13     16.93 o 
   1   9   8       50.54       20.03     21.73 o 
  -7  10   8       64.21       71.56     20.93 o 
  -6  10   8       29.44       17.24     20.94 o 
  -5  10   8       26.27       35.57     17.60 o 
  -4  10   8        6.09        0.02     17.44 o 
  -3  10   8       26.01        9.22     17.99 o 
  -2  10   8      147.18      151.32     16.83 o 
  -1  10   8        1.09       14.55     15.24 o 
   0  10   8        2.03        0.03     16.73 o 
  -4  11   8       11.31        8.80     17.60 o 
  -3  11   8       16.31        0.02     20.92 o 
  -2  11   8        5.21        0.02     19.83 o 
  -9   1   9       60.01       37.13     21.41 o 
  -8   1   9      102.85      114.39     21.63 o 
  -7   1   9       19.41        2.36     19.29 o 
  -6   1   9       44.30       39.08     17.16 o 
  -5   1   9        1.25        0.02     16.38 o 
  -4   1   9       18.07        5.24     16.01 o 
  -3   1   9        0.75       12.76     12.72 o 
  -2   1   9       22.78       16.70     17.51 o 
  -1   1   9       13.03       17.03     15.71 o 
   0   1   9       50.68       26.52     18.73 o 
   1   1   9        7.31       28.57      9.79 o 
   2   1   9        4.16        0.03     17.75 o 
  -9   2   9        2.18        0.02     21.13 o 
  -8   2   9      122.45      142.83     15.63 o 
  -7   2   9       97.87       87.82     21.96 o 
  -6   2   9       13.40       25.48     12.76 o 
  -5   2   9       91.62       57.75     23.38 o 
  -4   2   9        0.00        0.02     14.79 o 
  -3   2   9      126.08      147.44     14.80 o 
  -2   2   9        0.02        0.02     16.88 o 
  -1   2   9       37.87       53.18     11.54 o 
   0   2   9        8.79       21.85     14.64 o 
   1   2   9       23.46        1.67     18.97 o 
   2   2   9       55.02       50.69     13.47 o 
  -9   3   9        2.19        6.01     15.77 o 
  -8   3   9       38.44       23.14     20.21 o 
  -7   3   9       14.94       16.02     14.98 o 
  -6   3   9        1.26        0.02     17.44 o 
  -5   3   9        5.45       23.09     13.98 o 
  -4   3   9       15.39        0.02     18.64 o 
  -3   3   9        2.06        0.02     14.99 o 
  -2   3   9       75.48       89.31     13.93 o 
  -1   3   9       16.04       12.64     18.11 o 
   0   3   9        6.66        4.10     16.29 o 
   1   3   9        3.65        0.02     19.29 o 
   2   3   9        0.19        0.02     19.46 o 
  -9   4   9       34.27       61.01     12.31 o 
  -8   4   9        0.51       12.60     14.91 o 
  -7   4   9        4.05       18.73     15.94 o 
  -6   4   9       81.80       72.37     21.80 o 
  -5   4   9      102.43      107.30     22.52 o 
  -4   4   9       13.91       10.89     17.29 o 
  -3   4   9        8.47       26.64      9.26 o 
  -2   4   9       50.41       56.84     12.99 o 
  -1   4   9       27.87       47.32     10.47 o 
   0   4   9       15.33       25.00     14.43 o 
   1   4   9       11.75        0.02     19.25 o 
  -8   5   9        5.75        0.03     16.92 o 
  -7   5   9       10.36        0.02     17.52 o 
  -6   5   9      117.22      133.82     14.53 o 
  -5   5   9       11.30        0.02     20.08 o 
  -4   5   9      128.46      147.67     15.11 o 
  -3   5   9       13.24        7.97     17.64 o 
  -2   5   9      159.54      120.03     26.46 o 
  -1   5   9       51.80       69.20     12.21 o 
   0   5   9       61.38       50.22     19.76 o 
   1   5   9       31.11       21.75     11.81 o 
  -8   6   9       23.91       42.97     10.60 o 
  -7   6   9        0.66       12.80     14.40 o 
  -6   6   9        0.07        0.02     18.39 o 
  -5   6   9       21.03        7.40     18.73 o 
  -4   6   9        0.06        0.02     18.78 o 
  -3   6   9       54.48       28.66     22.94 o 
  -2   6   9        4.12        0.02     17.49 o 
  -1   6   9        3.51        7.58     18.05 o 
   0   6   9        1.49        0.02     20.16 o 
  -7   7   9       42.75       37.77     20.09 o 
  -6   7   9        7.71       16.68      9.26 o 
  -5   7   9       68.93       61.42     12.36 o 
  -4   7   9       89.96       99.41     15.24 o 
  -3   7   9        0.48        0.03     17.21 o 
  -2   7   9       10.49       10.23     17.71 o 
  -1   7   9       23.25       42.93     11.93 o 
  -5   8   9       92.38      102.22     15.87 o 
  -4   8   9        5.34        0.02     19.55 o 
  -3   8   9      112.11       75.96     25.71 o 
  -2   8   9        2.60       24.68     15.96 o 
  -6   0  10       57.31       53.48     22.54 o 
  -5   0  10       56.10       75.95     13.26 o 
  -4   0  10       17.13       28.55     16.49 o 
  -3   0  10        8.55        0.02     19.03 o 
  -2   0  10       41.00       52.39     12.55 o 
  -6   1  10       18.10       31.62     17.48 o 
  -5   1  10       19.84       11.30     20.44 o 
  -4   1  10       15.97       17.34     17.56 o 
  -3   1  10        5.88        5.23     16.67 o 
  -5   2  10        4.70       21.88     16.49 o 
  -4   2  10       15.16        0.02     19.49 o 
  -3   2  10       24.72       25.43     20.36 o 
                                                 
